# Supplementary material for: Bile proteome reveals biliary regeneration during normothermic preservation of human donor livers
Source: Nat Commun. 2023 Nov 30;14:7880. doi: 10.1038/s41467-023-43368-y (PMC10689461; doi:10.1038/s41467-023-43368-y)
Supplement: Supplementary file 4 — Source Data [file 41467_2023_43368_MOESM4_ESM.xlsx]

## Sheet: Figure 2a
Figure 2a
	Vascular lesions
		0	1	2
	High biliary viability (n = 30)	1	17	12
	Low biliary viability (n = 16)	0	5	11
	Stromal necrosis
		0	1	2	3	4
	High biliary viability (n = 30)	0	5	15	9	1
	Low biliary viability (n = 16)	0	3	6	4	3
	Luminal PBGs
		0	1	2	3	4
	High biliary viability (n = 28)	0	5	11	6	6
	Low biliary viability (n = 15)	0	2	3	2	8
	Deep PBGs
		0	1	2	3	4
	High biliary viability (n = 29)	5	17	5	2	0
	Low biliary viability (n = 14)	0	7	3	2	2

## Sheet: Figure 2d
	Figure 2d
	Total BDI score
		High biliary viability	Low biliary viability
		8	5
		5	4
		5	9
		6	11
			7
		8	8
		4	12
		11	9
		5	4
		7	14
		10	9
		12	7
		6	13
		7	12
		4	12
		7
		9
		10
		7
		7
		12
		6
		8
		3
		6
		9
		9
		7
		5
		2

## Sheet: Figure 2e
	Figure 2e
	Liver number	Total BDI score	Total BDI score group	Biliary viability score group
	1	9	High	Low
	2			High
	3	11	High	High
	4	6	Low	High
	5			Low
	6	5	Low	High
	7	5	Low	High
	9	5	Low	High
	10	6	Low	High
	11			Low
	12	12	High	Low
	13		High	Low
	14	4	Low	Low
	15	9	High	Low
	16	9	High	High
	17	7	Low	Low
	18	10	High	High
	19	8	High	High
	20			High
	21	7	Low	High
	22	5	Low	Low
	23			Low
	24	7	Low	High
	25		Low	High
	26	2	Low	High
	27	5	Low	High
	28	7	Low	High
	29	9	High	High
	30	14	High	Low
	31	8	High	High
	32	4	Low	High
	33	10	High	High
	34	13	High	Low
	35			Low
	36	12	High	High
	37	6	Low	High
	38	7	Low	High
	39	11	High	Low
	40			High
	41			High
	42			High
	43	12	High	Low
	44	6	Low	High
	45	12	High	High
	46	7	Low	High
	47	4	Low	Low
	48	7	Low	High
	49			Low
	50	8	High	High
	51	3	Low	High
	52	7	Low	Low
	53	9	High	Low
	54	12	High	Low
	55	9	High	High
	56			Low

## Sheet: Figure 3a
	Figure 3a
		Sample	Liver number	Timepoint	A1BG	A1CF	A2M	AARS1	AARS2	AASDHPPT	ABAT	ABCA4;ABCA2	ABCA6	ABCB1	ABCB11	ABCB4	ABCB6	ABCC2	ABCC3	ABCD3	ABCE1	ABCF1	ABCF3	ABCG2	ABCG5	ABCG8	ABHD10	ABHD11	ABHD14B	ABHD15	ABLIM1	ABR	ABRAXAS2	ACAA1	ACAA2	ACACA	ACACB	ACAD11	ACAD8	ACAD9	ACADM	ACADS	ACADSB	ACADVL	ACAT1	ACAT2	ACBD3	ACE2	ACLY
		NMP_Bile_Proteomics_170	34	30min	-1.8453	1.15228	-1.86736	-0.0318707	0.914838	1.61281	0.158854	2.12272	1.2486	-0.911603	-2.11313	-1.06258	0.516469	-1.02415	0.535735	1.39542	-0.290353	0.314046	-0.0656978	-0.257037	-1.57096	-0.560821	0.431664	1.37656	-1.5103	0.730825	1.27271	1.44983	0.899062	-0.205663	-0.60096	0.807532	0.664618	-0.0375722	1.04151	0.564575	0.466331	0.6539	0.322068	0.690124	0.0273746	-0.788723	0.677466	0.0674411	-0.0171393
		NMP_Bile_Proteomics_172	43	30min	-1.72516	0.629939	-0.964186	0.199988	0.948321	1.17007	0.19824	-0.354299	1.27589	-0.952137	-0.912501	-1.09892	1.35021	-0.671571	-0.185343	0.901875	1.1062	0.357842	0.33082	-0.443929	-0.464705	-1.06095	0.637591	0.766573	-1.17303	0.974241	1.18631	0.394283	1.00868	0.256859	0.135247	0.765381	0.33486	1.75521	1.32678	0.953743	0.479933	0.522427	0.631957	0.585153	0.372962	-0.257041	0.794249	-0.780848	-0.111326
		NMP_Bile_Proteomics_174	38	30min	-1.58304	0.579749	-0.862135	-0.0523396	0.158999	0.360369	0.78399	-0.223867	0.752685	0.0997685	0.521657	0.64854	0.78278	0.140883	0.271424	0.731523	-0.14449	0.915305	0.370845	1.192	0.924672	0.56792	0.617273	0.00288491	0.284994	0.946018	-0.416197	0.0836447	0.705604	0.897754	0.423392	-0.167799	-0.1621	2.01537	-1.18568	0.828797	0.591528	0.824255	1.01659	0.28684	0.845169	-0.284796	0.258676	0.161375	-0.199605
		NMP_Bile_Proteomics_177	33	30min	-0.123621	-1.84383	0.381556	0.0874977	-1.8416	-0.98949	0.400696	-1.1232	-1.04711	0.654132	0.447978	0.311395	1.67059	0.340202	-1.56775	-1.11785	-0.600401	-1.21966	1.94337	1.5285	1.01636	0.762799	-1.65937	-1.09102	-0.145947	-1.26187	1.79359	-2.26796	-0.311313	-2.6093	0.175218	-1.53881	-2.53156	-1.96321	-2.23637	-1.38693	0.95308	1.29912	-0.958399	0.552727	0.741258	0.88325	-0.675769	0.306023	0.820994
		NMP_Bile_Proteomics_180	40	30min	-1.15246	1.09681	-0.377288	-0.00311057	0.671585	0.0912822	0.000947163	0.0693672	-0.111978	-0.195109	-0.646334	-0.409664	1.27504	-0.115015	0.675887	1.02589	-0.273685	0.569845	0.194455	0.222419	-0.130927	0.22453	1.61648	2.60214	-0.98955	0.816269	1.45688	0.25764	-0.119954	0.340208	-0.342145	0.86048	0.568301	0.0902402	0.285881	0.85438	0.934409	0.872041	0.83938	0.639094	-0.0210942	-0.615278	0.701076	-0.226518	-0.252802
		NMP_Bile_Proteomics_183	35	30min	0.710848	-1.49607	0.709736	0.85806	-2.17109	-2.17691	0.778054	-1.2856	-2.32418	-0.515107	-0.124097	-0.0718284	1.67396	-0.333916	-1.04538	-2.31511	-1.61842	-1.07537	-1.49534	-1.39274	1.49758	0.933177	-1.59374	-1.78928	0.590692	1.1969	1.89124	-1.45352	-2.20322	0.816284	0.481814	-1.525	-1.32561	-0.648133	-1.36253	-2.04688	1.37634	-1.82838	-2.24383	-2.50347	0.602378	0.0941255	-1.96197	-2.62292	0.68566
		NMP_Bile_Proteomics_186	45	30min	-1.5383	0.522443	-0.30485	-0.49906	1.5457	0.615186	-0.0763754	0.0175134	0.375993	0.658456	0.477834	0.553855	1.34777	0.408357	0.465142	0.927626	1.89847	0.244483	0.583224	1.23543	0.699272	0.261221	0.225663	1.37505	-0.627189	0.67197	1.25093	1.33951	0.683872	0.257282	-0.00125901	0.0212772	-0.338885	-0.729274	0.62209	0.942885	0.00882981	0.667935	0.526922	0.652963	0.187997	-1.04568	1.33751	-0.103383	-0.658395
		NMP_Bile_Proteomics_189	36	30min	-0.955407	-1.90287	0.304927	-0.238561	0.257829	-0.0464018	0.645103	0.19081	1.38646	0.159857	0.253501	0.256715	-0.295788	0.292947	0.850094	0.687264	0.325331	1.03668	0.465896	0.562077	0.109422	-0.147134	-0.463199	0.542735	-0.424183	-0.605263	1.53963	0.718007	-0.225882	0.679777	0.271456	0.753163	0.543603	0.918491	1.40774	1.10509	0.373537	1.08437	0.745859	0.741895	0.870986	0.0800245	0.405355	0.270562	-0.175697
		NMP_Bile_Proteomics_192	44	30min	0.156249	1.01223	-0.775953	-0.0534793	0.184806	0.397659	0.427013	0.313621	1.74906	0.58056	0.148016	0.225884	1.4946	0.259605	0.49034	1.32445	1.04746	0.299415	0.0774807	1.08766	0.0388599	-0.0418846	0.916676	1.51107	-0.902892	-0.415462	1.37152	1.96934	-2.80999	0.178373	0.173184	1.22445	0.933371	0.664891	0.516361	1.34436	0.835935	0.98569	0.750541	0.850171	0.540011	-0.658309	0.709445	0.0367053	0.205704
		NMP_Bile_Proteomics_195	39	30min	0.37934	1.07616	-0.596575	0.219933	0.28217	0.876385	0.637486	-0.0260668	1.87148	-0.144655	-0.338344	-0.460118	1.33647	-0.441882	-0.121268	0.861586	-0.122779	0.31051	1.40842	0.203103	-0.0259457	0.0381736	2.48501	-0.0752055	-0.547115	1.1505	1.29935	0.392624	0.720647	0.521184	0.0883918	0.402943	0.996674	0.340168	-0.275721	1.14124	0.684567	0.832243	0.95485	0.644107	0.44337	-0.239041	0.754254	-1.10557	0.240328
		NMP_Bile_Proteomics_197	37	30min	0.459587	-0.300475	-0.722806	-0.0820885	-0.0582385	-0.775476	1.10902	-0.912623	-0.512702	0.118975	0.236119	-0.0492729	-0.924456	0.105817	0.606236	0.953887	0.00778506	1.27931	-0.0550471	0.636226	0.73812	1.35699	-1.93102	-0.0331657	-0.311961	-0.542978	-0.171254	-0.0159479	0.178901	1.73254	1.26112	-0.502919	0.934734	2.42519	-0.00281793	1.94065	1.29606	1.657	1.38578	1.12538	1.33622	-0.793797	1.1369	-0.937859	-0.0895252
		NMP_Bile_Proteomics_200	46	30min	0.70714	-1.05338	-0.279759	-0.0241653	-0.0735018	-0.234774	0.723512	-0.695155	-1.167	0.465438	0.598955	0.40428	-0.469006	0.338935	-0.607321	-0.618771	2.06276	-1.05835	-0.0702963	1.27411	0.65311	1.06358	-0.720218	-0.74992	0.148207	-0.963752	1.59994	-0.14173	-0.95885	0.697299	0.737266	0.78107	-2.47384	1.50635	-0.485728	-0.278807	1.03968	0.828823	0.962466	0.841789	0.879044	-0.147915	0.961986	-0.903184	-0.196815
		NMP_Bile_Proteomics_203	32	30min	-1.10617	1.51037	-1.26633	-0.0641889	0.620522	0.567053	-0.115982	0.270858	-0.0287875	0.264459	-0.578079	-0.523122	1.97199	-0.780667	0.0434669	1.0944	1.36595	0.479535	0.58392	0.294941	-0.556108	-0.0497309	1.73789	1.73065	-0.933348	0.959468	-0.416886	0.841437	0.88858	0.0566617	0.166461	0.708459	0.271747	0.0800524	0.99007	1.43986	0.684015	0.979476	0.732913	0.991637	-0.0388202	-0.742834	0.650049	-0.090264	0.327055
		NMP_Bile_Proteomics_206	42	30min	1.0367	1.44931	-0.0161025	0.467196	0.105784	-1.04459	0.387371	3.42905	-0.293735	0.659912	0.859342	0.729208	-1.26112	0.740827	1.45756	0.807247	0.116156	-1.09382	-0.180438	1.63065	0.343082	0.755034	-1.93966	-0.377057	0.0939002	1.01847	-0.437229	-0.390605	0.826865	-0.165493	-0.818723	-0.534522	-0.478074	-0.388136	-1.67506	-0.426115	-0.0886952	0.864906	0.235186	0.521946	0.39913	-0.421636	0.703897	0.18932	0.50202
		NMP_Bile_Proteomics_209	41	30min	-1.36065	1.35402	-0.942054	-0.336075	1.08278	1.56966	-0.620789	0.0917196	1.01006	0.169352	-0.401838	0.171992	0.269329	0.0325614	0.325836	1.00327	1.41469	0.225882	0.137668	-0.167749	0.0837824	-0.0374258	-0.431074	1.12638	-0.852491	0.699962	1.10208	1.44622	0.668615	-0.416988	-0.521351	0.866875	-0.562675	-0.186401	2.11076	1.74848	0.611535	0.205258	0.831904	0.697155	-0.317537	-1.16706	0.440926	-0.128867	-0.390226
		NMP_Bile_Proteomics_212	47	30min	-0.160499	1.32319	-1.77468	1.77868	0.211082	3.09039	-1.16762	0.147793	0.72395	-1.35622	-2.99021	-2.50818	-0.535922	-2.49455	0.00823255	-0.218337	0.0335535	0.717386	1.20258	0.0963948	-1.0693	-0.899738	0.363801	-0.105959	0.375257	1.30973	1.58058	1.41954	-2.53006	-0.393387	-0.0473742	1.45618	1.80868	0.965679	1.07173	-2.13251	-0.0315886	0.607	-0.346678	0.245124	0.0260654	1.02536	1.76832	-1.33736	0.868322
		NMP_Bile_Proteomics_214	48	30min	-0.453755	0.513174	-0.407494	0.307049	1.251	0.365618	0.885696	0.27769	1.52493	-0.429278	-1.09913	-0.560828	0.811469	-0.957058	0.732978	1.02938	1.18372	0.0574728	0.193171	0.000121758	0.0395924	-1.56604	1.23618	0.187818	-1.06433	0.86401	-0.350278	-0.0152003	1.06726	0.0515025	0.141553	0.910319	-0.103651	-0.192848	1.56099	1.56118	0.693487	1.14102	1.05429	0.721896	0.486474	0.231322	1.22876	-0.371164	0.533708
		NMP_Bile_Proteomics_217	49	30min	-0.942683	0.744395	-0.618718	0.205058	1.25063	-1.20087	0.383961	0.0565434	1.78515	-0.38832	-1.05949	-0.710829	0.534771	-1.04804	0.135632	0.907078	1.55823	0.904058	0.496902	0.595806	0.19093	-0.465952	0.0514051	1.81238	-2.0229	1.09296	1.16323	2.03144	0.0857811	0.30364	-0.2068	0.7353	0.679713	1.19198	1.49145	0.52581	0.8232	0.509082	1.30308	0.889225	0.250571	-1.4362	0.0200258	-0.410843	0.137099
		NMP_Bile_Proteomics_219	50	30min	-0.929606	0.493606	-0.567442	0.655447	0.330782	1.96237	1.0398	0.402527	0.98643	0.476192	0.390607	0.365574	0.0291335	0.338835	0.518737	1.10323	-0.261753	0.780369	0.431766	0.89956	0.851029	0.534933	0.978784	1.50338	-0.386184	-0.319807	0.914228	0.547596	0.917444	1.07212	0.442621	1.12417	0.724975	0.212963	0.29798	1.24266	0.926468	0.929266	1.13263	0.571973	0.910919	-0.686011	0.411903	-0.354807	-0.335036
		NMP_Bile_Proteomics_222	52	30min	0.142327	2.0093	-0.340926	0.423901	0.522269	0.586189	0.393968	0.171732	-0.276522	0.287113	-0.232603	-0.0374402	-0.341031	0.477269	0.516653	0.828772	-0.0975279	0.883984	0.4695	1.22047	-1.46258	-0.196402	-0.304988	-0.212976	-1.09613	0.845774	1.83464	0.622091	-1.10246	0.0518198	-0.470706	1.18534	1.00675	-0.0588741	-0.278223	-0.0954565	0.537825	-0.212986	0.775942	0.714721	-0.499692	-0.492681	0.320578	-1.27495	-0.396525
		NMP_Bile_Proteomics_224	51	30min	-0.597781	0.792378	-1.96633	-0.572377	0.83316	1.41007	0.000224777	0.0729727	0.589844	-0.413072	-1.10338	-0.70319	0.744682	-1.04631	0.328802	1.20591	1.76566	0.128947	0.348791	-0.401214	0.196349	-0.108289	0.818622	1.5489	-0.994606	-0.538244	1.70679	0.22791	0.409773	0.174437	-0.119872	0.636146	0.529483	0.124203	0.920504	0.875238	0.80975	0.847186	0.699162	0.576842	0.522835	-1.05445	0.329585	-0.287123	-0.349944
		NMP_Bile_Proteomics_227	54	30min	-0.558725	0.228452	-1.39005	0.335312	0.411155	0.249946	0.505393	0.349535	0.0979859	-0.745289	-1.56549	-1.42952	0.4497	0.978039	1.69868	0.807174	2.16363	0.137122	0.544148	-0.0896503	-0.67674	-1.33224	0.816845	1.50653	-0.918517	0.0779256	1.71371	0.426076	0.026177	0.470906	0.443146	1.33468	0.502813	0.34099	0.208483	1.97338	0.975851	0.997256	1.00083	0.742482	0.712413	0.215764	0.104422	-0.946094	0.113955
		NMP_Bile_Proteomics_229	56	30min	0.105416	-0.00460505	0.363384	-0.101156	-0.697867	0.370815	0.063846	0.503672	1.19097	-0.321032	-0.45999	-0.415067	-0.267037	-0.957778	0.463151	0.74993	-0.263575	0.384556	0.319855	0.320609	-0.140493	-0.201975	2.11153	1.46238	-1.43472	-0.389337	-0.336448	0.249243	0.582947	0.0798638	0.0341423	1.32286	-0.153004	1.80717	0.0387209	1.27078	0.840809	0.847478	0.900817	0.401815	0.824907	0.192749	-0.00343129	-0.35405	-0.197585
		NMP_Bile_Proteomics_231	53	30min	-0.441753	1.02882	-1.74584	0.800031	0.476017	1.72394	0.53927	0.0393179	1.47846	-0.559296	-1.11116	-0.608011	1.10899	-0.943128	0.320216	0.848412	1.0836	0.688558	0.272323	-0.846051	-1.55056	-0.488284	0.986349	1.4105	-0.267492	1.12485	1.75169	0.7482	0.394893	0.919648	0.664536	0.472389	0.352571	1.03888	0.981952	1.33448	1.26263	1.21547	1.19557	0.793694	0.673895	0.113305	0.397363	0.152183	-0.415333
		NMP_Bile_Proteomics_233	55	30min	-0.104631	1.0234	-0.568745	0.345267	0.411293	-0.0655805	1.07577	-0.0755037	-0.185678	0.641271	0.916003	0.585433	0.658316	0.748778	0.27049	1.08737	1.80765	0.0941897	-0.098685	1.03631	0.726021	0.657623	1.1888	0.285853	-0.149877	0.526467	1.78396	0.274329	-0.07735	1.04134	0.832204	0.193564	0.846595	1.17648	2.16743	0.470592	1.28268	1.13587	1.49874	0.724889	1.07961	-0.0276068	-0.144826	-0.00484039	-0.234123
		NMP_Bile_Proteomics_02	1	30min	-0.685818	0.128848	-0.0598398	0.435406	-0.808318	-1.75596	1.34885	0.503794	1.58078	-0.279684	-1.31706	-0.75441	0.176572	-0.741691	0.234599	1.08187	-1.40504	0.505393	-0.46179	-0.638423	2.00341	-0.265203	0.568692	2.66515	-0.552334	0.217556	-0.468741	3.24063	-3.02044	0.0450621	0.907443	-0.183572	0.801563	-0.457051	-0.237227	1.49128	1.34181	0.92603	1.04606	1.00277	0.792621	0.0508329	0.00936862	-0.638895	-0.37654
		NMP_Bile_Proteomics_04	2	30min	0.0184034	1.05683	-0.640385	0.217238	-3.07978	3.39775	0.951086	0.895397	1.23784	1.48082	0.935483	1.05368	-0.306704	1.18568	0.177454	1.20479	-0.73545	0.52795	-0.680495	1.7252	1.10057	1.2148	1.02216	1.18667	-0.0728764	0.151858	-0.684187	3.13861	-0.33537	0.504859	0.585602	0.637455	-0.000879812	-0.908549	1.26857	1.59582	0.943785	0.985896	0.710586	0.672036	0.590715	-0.374189	0.866401	-0.313494	-0.332475
		NMP_Bile_Proteomics_07	3	30min	-1.86908	0.129526	-1.06414	-0.625473	0.395209	0.738959	0.0381795	0.632501	-1.11211	0.87141	0.883855	1.00699	-0.669302	0.840279	-1.07663	0.36566	-0.939504	0.386578	-1.09732	1.23733	1.16248	1.11841	0.217502	0.78296	0.502234	0.374044	2.69588	2.30036	-2.47127	-0.328867	-0.0338994	0.0617962	-0.253428	1.91887	1.74497	-0.369084	0.056382	0.0504778	0.284127	0.24912	0.00378338	-1.48308	0.747045	0.68009	-0.905296
		NMP_Bile_Proteomics_12	4	30min	1.88748	-2.6538	1.40652	3.02706	-0.309	0.755262	2.20182	-1.87604	-1.53504	-3.22536	-0.648111	-1.94238	2.7603	-2.30801	-1.65311	-2.02953	0.20925	-0.994196	0.443648	-1.21628	-2.40957	1.35363	-1.94454	-0.853163	3.78319	1.86825	-1.38912	-1.47967	2.94778	1.23481	0.72601	-4.41642	-0.146991	-1.16832	-2.01123	-1.435	-3.36472	4.18227	-1.40485	2.79551	2.25543	3.53655	-2.08072	-1.68029	2.78538
		NMP_Bile_Proteomics_16	5	30min	0.94977	1.01124	0.373848	-1.55696	0.897271	-1.10941	0.0872957	0.485838	1.10399	-0.444664	-0.904735	-0.956693	-0.335736	-0.980616	0.547248	1.29181	1.40936	0.669521	-1.24236	-1.54625	-2.15757	-1.01223	0.579828	0.468097	-2.32994	0.246223	-0.586636	0.818789	1.15348	-0.0916243	-0.158179	0.197538	-0.180117	2.45371	1.00551	-0.0223607	0.904218	0.0746494	0.243234	0.695646	-0.38267	-0.907033	0.655231	-0.312791	-0.397103
		NMP_Bile_Proteomics_21	6	30min	0.177022	-0.297275	-0.0396866	0.470744	-0.501011	0.0298697	-1.28652	1.41594	0.865703	0.0714077	-0.221698	-0.123107	1.41856	0.185839	1.00127	-1.02789	0.941802	0.784556	-0.284479	1.88861	-1.49386	-1.25676	-0.224077	-0.623991	0.768542	0.433255	-0.598858	-0.197533	1.62405	-0.303451	-0.691282	-0.889276	-0.27696	0.213348	-0.957504	-0.610376	0.212648	2.27328	-0.15638	-0.451362	-0.165565	0.859697	0.852008	1.9002	1.69425
		NMP_Bile_Proteomics_26	7	30min	-0.503618	0.419688	0.141265	-0.899863	0.499119	-0.44265	-0.233312	1.32769	-0.782992	1.53775	1.37378	1.48814	-0.722045	1.46176	0.227433	1.66755	-1.36007	1.29024	0.258045	2.06153	1.30979	1.18806	0.495143	1.05135	-0.677102	0.394998	-0.648872	-0.442877	1.13274	0.441572	-0.722181	1.28066	-0.505751	-0.230313	-0.936085	-0.431685	0.165731	0.133977	-1.52294	-0.580468	0.455471	-1.09411	-0.487394	1.64407	-0.890571
		NMP_Bile_Proteomics_30	9	30min	-0.737861	0.754931	-1.68687	-0.946525	-5.13227	-1.55297	0.10002	-2.09159	-1.33187	0.858759	0.660394	0.738713	-0.43671	0.457143	-0.135393	0.785262	0.66576	0.500245	-0.929956	0.793244	0.898896	0.759528	0.609444	1.3743	-1.20232	-0.106765	-1.13283	0.486454	0.0165923	-0.548644	0.206084	0.0124497	-0.552726	1.84642	1.51028	0.786567	0.390246	0.531548	0.244393	0.334414	0.156653	-1.46933	-1.03311	0.362822	-1.06517
		NMP_Bile_Proteomics_33	10	30min	-0.634816	0.973737	-1.66363	0.0925238	0.86105	-1.15375	-0.378892	1.05438	-0.86491	-0.150033	-2.3983	-1.01727	1.16024	-1.58407	-0.68552	1.32678	1.01379	0.723428	-0.822418	-0.396792	-1.4796	-1.79575	0.990284	2.57286	-1.35182	0.349103	0.126988	0.798412	1.06578	-0.174822	0.812791	0.633895	-0.504299	-0.455147	2.18274	1.26777	1.75133	0.913819	0.376779	0.809426	-0.149656	-1.24624	1.08641	-0.299439	-0.235568
		NMP_Bile_Proteomics_38	11	30min	0.0935273	2.01641	-1.35668	0.780796	-0.404851	-0.251212	-0.159148	-1.50607	-1.0597	-0.290931	-1.5483	-1.3683	-0.870603	-4.01473	0.183324	0.285288	1.02777	0.137793	0.766188	-0.877119	0.356808	-0.835691	-2.19846	-0.285752	0.258431	0.258182	3.24662	0.294063	1.04189	0.874457	-1.55186	-0.415645	1.56536	-0.231877	-0.791501	-1.69015	0.2294	-0.103196	0.245056	-0.404181	0.199596	0.294518	1.28174	-2.09196	-0.478412
		NMP_Bile_Proteomics_40	12	30min	-0.742482	0.679433	-0.405839	-0.0106206	0.0941899	0.819388	0.831957	0.431526	0.718198	-0.231361	-0.37367	-0.586325	-0.452315	-0.510275	0.0989379	0.867289	0.720722	0.13532	-0.497229	-0.983315	-1.22478	-1.16825	0.478091	1.52875	-1.92769	0.0146402	-0.946616	1.18819	0.534429	0.490279	1.34402	-0.208179	-0.656758	0.907299	0.836059	1.73564	1.64058	0.874179	1.43576	0.893682	0.813602	-0.880298	0.466764	0.0373631	-0.960384
		NMP_Bile_Proteomics_42	13	30min	-0.572267	0.921846	-0.696257	-0.492013	-0.0736243	0.837434	-0.548847	0.331547	-1.46596	-0.286745	-1.08255	-0.751505	0.21272	-0.906255	-0.0967158	0.725574	0.888527	0.324582	-0.0463089	-0.159814	-0.157811	-0.267394	0.921251	1.68681	-1.45169	0.270173	2.56144	0.019981	-0.0462392	-0.438798	0.223246	-0.0884649	-0.658531	2.06355	1.352	1.19135	1.09977	0.868357	0.209075	0.684685	-0.228176	-1.24981	-0.234539	-0.123293	-0.895733
		NMP_Bile_Proteomics_45	14	30min	-0.999883	0.802557	-1.695	0.654993	-0.423051	0.784969	0.257922	0.655454	1.59222	0.591233	0.556799	0.610959	-0.79055	0.213154	-0.487451	0.976566	-0.0301765	0.0087842	0.355898	1.15567	0.752894	0.740661	-0.0734896	-1.78475	-0.648575	-0.41412	-0.565014	2.77032	0.29116	-0.160168	-0.153816	0.538125	0.65367	2.17562	1.61188	0.816615	1.18208	0.498515	0.251833	0.332159	0.487921	-0.0579819	0.410973	-1.15319	-0.742681
		NMP_Bile_Proteomics_48	15	30min	3.45876	0.0917015	1.8255	1.52269	0.938897	0.453888	0.328691	-0.323942	1.10583	-1.56411	3.42362	-0.722452	1.22478	-2.09456	3.94455	0.116804	0.175174	0.678757	2.46548	0.566526	-0.556438	-0.519329	1.36026	0.462849	2.08018	-0.855823	1.18067	0.836057	2.10368	-0.418818	-4.40943	-0.602275	1.55501	-0.157571	0.767275	4.7682	0.066962	0.193046	0.0735589	2.43578	1.72607	0.554589	0.645122	-1.44838	2.5743
		NMP_Bile_Proteomics_51	16	30min	-0.286388	0.15588	-0.748446	-0.511885	-1.07055	0.644781	0.284078	-1.45023	1.17873	0.62214	0.618816	0.593916	-0.517653	0.446763	0.0964512	0.690614	0.874112	0.237719	-0.443914	0.709147	0.609989	0.54951	0.781585	1.27343	-1.0346	0.187468	-0.721808	-0.13572	-0.499862	0.278941	0.408885	0.195126	-0.13797	1.93474	0.740303	1.14883	0.803401	0.549626	-0.107062	0.359367	0.378347	-1.6003	0.214622	-0.202986	-0.885298
		NMP_Bile_Proteomics_54	17	30min	-1.21905	0.886691	-1.25665	0.102216	0.447594	1.28274	-0.769622	0.51816	-1.1397	-1.08196	-2.23635	-1.3372	0.242447	-2.58611	-0.549022	0.382264	0.997904	0.167785	-0.946845	-1.1601	-2.16124	-2.09046	1.12422	1.76495	-0.55058	-3.3083	-0.682938	1.67364	0.582044	0.136413	0.143277	0.234276	0.210253	1.76096	0.145337	0.271747	1.04026	0.780855	0.448031	0.497995	-0.465526	-0.934354	0.803844	-0.672954	-0.565755
		NMP_Bile_Proteomics_57	18	30min	0.00352365	0.616893	0.721153	0.247757	0.239595	-0.0306961	0.456125	1.0945	-0.332026	-0.293798	-0.824602	-0.408743	-0.572971	-0.66678	-0.137713	1.10144	1.21897	0.684456	-0.0755734	-0.57935	0.643732	0.904647	1.33846	0.0217254	-0.0946228	0.519052	-0.235486	1.07824	0.60771	0.633306	0.421574	0.665452	0.387869	2.04989	-0.195117	-0.00219825	0.617204	-0.28643	0.223915	0.123106	0.685521	-0.800164	1.11639	-0.41639	-0.466255
		NMP_Bile_Proteomics_64	19	30min	-2.129	0.840889	-2.07524	-1.20239	0.0388989	0.679805	-0.665597	0.135848	0.300074	-0.0216898	-0.874553	-0.540382	-0.159493	-0.843081	0.0854071	0.564605	0.983458	0.315789	-1.00733	0.381312	-0.604823	-0.493906	0.359191	1.19658	-1.73333	0.0337615	2.06393	0.614134	0.353409	-0.481697	0.0516731	0.0797319	-0.813719	-1.74395	2.00634	1.0654	0.598724	0.555239	0.39114	0.721629	-0.344564	-2.49333	-0.269364	0.433956	-1.00109
		NMP_Bile_Proteomics_67	20	30min	-1.13861	-0.249027	-1.29549	1.04101	-0.192353	1.29907	-1.97698	-1.0288	1.15115	-0.908186	-1.97083	-1.36703	-0.00575062	-1.19932	-1.63813	-0.334576	0.696973	0.156461	-2.16652	-1.68839	0.272133	0.0871783	0.238639	1.4256	-0.272005	0.345542	-0.499607	0.402541	-0.297444	-0.0510241	-1.83018	-1.00127	-0.293822	1.49163	-1.85975	-1.94996	-0.415085	-0.0551647	-0.759571	-0.121976	-0.416976	-0.562074	0.364812	-1.50364	-0.172746
		NMP_Bile_Proteomics_73	21	30min	-1.02957	0.865032	-0.796161	-0.754731	-0.653352	0.494478	-0.0843949	0.513873	-1.2308	0.24108	-0.240865	0.0170387	-0.527035	-0.301514	-0.16152	0.445842	0.510201	0.0813159	-0.441766	0.260112	-0.0159047	-0.0831003	0.126474	1.37375	-1.29766	0.0208122	-0.524322	0.604484	0.862336	-0.270625	-0.0100503	-0.596893	-0.411679	-0.203208	-0.876045	1.33508	0.288378	0.284227	0.127912	0.362651	0.0923328	-1.30551	0.222472	-0.960047	-0.444669
		NMP_Bile_Proteomics_76	22	30min	-0.0881254	-1.69117	0.796808	-0.770523	0.21944	0.930821	-0.666811	0.966557	1.81151	0.116605	-0.0465373	0.285121	-0.372118	0.235165	0.127837	-0.629174	-0.0693119	-1.90612	0.11248	-0.992381	0.250578	0.306078	0.339313	-0.306176	-0.203439	0.636904	-0.155973	-0.728136	-0.95585	-0.700011	-0.32282	0.323393	0.292876	-0.485063	-1.02298	1.07086	-1.68249	0.963711	-0.157517	-0.037833	0.0776807	-0.336526	0.321876	-0.102647	0.16461
		NMP_Bile_Proteomics_81	23	30min	-0.652283	0.405505	-1.33508	0.069556	-2.40651	0.329028	0.0141437	0.671674	1.13209	-0.152619	-0.178682	-0.31392	-0.530316	-0.0129164	-1.20417	0.10051	0.755952	-0.0659513	-1.02097	-0.0425869	0.0100139	-0.231156	-0.0236684	0.581763	-0.693935	0.0561501	-1.23729	0.400511	0.130693	-0.224657	-0.510609	-0.254771	0.474161	1.08655	0.1938	0.278313	-0.182699	-0.0231225	-0.117062	-0.133223	0.0234802	0.311195	-0.810393	-0.888885	-0.432945
		NMP_Bile_Proteomics_84	24	30min	0.157672	1.3089	-0.283649	-0.444353	-0.0369209	0.516703	0.009844	0.98299	1.28489	-0.388612	-0.512404	-0.509568	0.338079	-0.0174438	-0.0494164	0.402337	0.989648	0.147448	-0.804	-0.00556189	-1.57829	-1.35064	1.197	-0.436906	-1.0701	0.665405	-0.582537	-0.21261	0.555994	-0.550119	-0.192907	-0.487862	0.0796149	1.94828	-0.797816	-1.5429	-0.00215568	0.105748	-0.75149	0.698087	0.893439	-0.861088	-0.0761246	-0.246892	0.534795
		NMP_Bile_Proteomics_87	25	30min	0.0388496	-0.567954	0.720303	0.327596	0.287954	-0.812702	0.922258	1.32518	-0.339294	0.787261	0.636282	0.912024	-0.51115	0.744139	-0.331443	1.20932	1.0075	-0.766895	0.689668	1.88324	0.438986	0.688298	-0.76634	-0.969232	-0.13067	0.182352	-0.156889	-0.402968	-0.545469	0.438933	0.580177	0.103812	1.59035	0.147874	0.526263	0.22406	-0.245885	-0.930064	0.0563075	-0.123215	0.104173	-0.00379925	-0.600531	-1.6007	0.357958
		NMP_Bile_Proteomics_90	26	30min	-0.377193	1.57024	-0.924212	1.43499	0.450414	2.73797	1.97855	-0.619666	-0.946749	-0.44903	-1.37262	-1.7348	2.05912	-0.161418	-0.105696	-1.18115	1.30469	0.906689	2.32091	0.566739	-1.34689	-0.784266	2.55026	-0.540986	1.99897	0.956618	0.156116	-0.0426057	0.535955	-1.32688	-0.503365	-1.67204	1.08632	-0.0571223	-0.242005	-0.427107	1.20143	3.11643	1.01926	-0.0935433	-2.26093	1.99648	-0.440207	-1.7682	1.94704
		NMP_Bile_Proteomics_92	27	30min	-1.68796	0.599891	-1.13467	-0.623618	-1.22056	-0.49264	-0.320886	0.518106	-0.189819	0.16628	-0.576705	-0.428041	-0.462848	-0.394467	-0.298824	0.234301	1.02299	0.245923	-2.13994	-0.776267	-0.2262	-0.0140034	0.468776	1.19042	-0.395356	0.0812014	2.66941	-0.117924	0.180896	0.383708	-0.064391	-0.310134	-0.0128229	-1.27289	1.16922	0.961805	0.832649	0.429481	0.387545	0.294421	-0.458048	-1.28036	-1.15386	-0.00430033	-0.830798
		NMP_Bile_Proteomics_97	28	30min	-1.09589	0.704141	-0.664587	-0.0135351	-0.641254	0.0180964	-0.711781	0.659056	0.47117	-0.923492	-1.29559	-1.09746	0.125072	-1.72471	-0.611279	0.552659	1.20679	0.00854924	-0.0548606	-1.5978	0.503458	-1.84129	0.33012	0.590254	-1.19363	-2.40303	3.46546	0.793244	0.0179987	-0.582925	-0.88054	-0.299172	0.105511	1.00995	-1.45963	-0.309651	0.639113	0.723383	-0.0203625	0.275219	-0.25535	-0.357901	0.840805	-0.599959	-0.311267
		NMP_Bile_Proteomics_101	29	30min	-0.647775	0.812879	-0.220867	0.12862	0.420538	0.103301	0.510413	0.570794	-0.66973	0.206209	-0.324981	0.309804	-0.431571	-0.156439	-0.087669	1.02971	-0.465499	0.412696	-1.02715	0.700077	0.162525	0.42648	1.33303	1.4305	-0.447781	-3.081	-0.762856	0.0116108	-0.782821	0.295613	0.590791	-0.399019	-0.0525719	1.51712	-1.08063	1.4013	0.929029	0.491948	0.594806	0.335047	0.381651	-0.780445	0.434197	0.0670941	-0.686937
		NMP_Bile_Proteomics_104	30	30min	-2.46367	0.780754	-1.52873	-0.973959	-0.55616	-0.293625	0.188317	0.46534	-0.763541	0.500861	0.376796	0.443544	-0.528913	0.115483	-0.0755594	0.316909	0.859628	0.164913	-0.387438	0.556116	0.315832	0.370079	0.810614	0.762346	-1.06836	-2.7923	-0.123613	0.334984	-1.49959	0.188845	0.62689	-0.764303	-0.75485	1.85552	1.02643	0.934168	1.2338	0.844456	0.809263	0.830819	0.585825	-1.24246	-0.789095	-0.90215	-1.09345
		NMP_Bile_Proteomics_108	31	30min	-1.39313	0.323448	-1.83473	-0.411843	-0.14486	0.9141	0.338281	-1.34815	1.61373	-0.0150788	0.00300197	-0.125277	-0.229521	-0.0475677	-0.573003	0.485713	0.836463	-0.189757	-1.27227	0.626758	0.110101	0.289127	0.489161	1.10738	-0.58937	-0.0546926	-0.414478	-0.970052	-0.698378	-0.0649837	0.238797	0.0361021	0.349767	1.63359	1.14009	0.215903	0.241541	0.873981	0.556494	0.227907	0.458606	-0.221428	-0.363583	-0.0366153	-0.307869
		NMP_Bile_Proteomics_171	34	150min	-1.2417	0.524631	-1.00577	0.0935083	0.700929	0.146109	-0.252292	0.167146	-0.356746	-0.77235	-0.776187	-0.965909	-0.205094	-0.638716	0.693791	0.758995	-0.135773	0.584412	0.579729	0.0578939	-0.794421	-0.272453	-0.131285	-0.190777	-0.784767	0.915318	-0.157242	0.496879	0.0842168	-0.116705	-0.629368	-0.219783	0.5124	0.257548	0.293077	0.342113	0.175131	0.758429	-0.433935	0.235472	0.0143241	-0.0830054	1.02179	-0.290006	-0.0119685
		NMP_Bile_Proteomics_173	43	150min	-0.488411	1.06782	-0.373322	0.888331	0.930031	0.337688	-0.00937716	0.27175	0.179514	-0.106165	-0.925874	-0.539904	-0.141393	-0.244966	0.405858	-0.221811	0.412536	0.591326	1.33279	0.0464064	-0.542415	-0.564537	1.9181	0.425626	0.243993	0.0943426	-0.303966	0.28031	0.319924	0.681254	-0.148068	1.01173	1.25803	0.0416923	1.23472	0.109957	-0.110366	0.177278	-0.433517	0.388779	0.546482	0.856576	-1.52664	0.114599	0.0770533
		NMP_Bile_Proteomics_175	38	150min	-0.13086	-1.7411	0.570589	0.521964	0.278149	0.4669	1.04306	0.675192	-0.379684	0.64332	0.927059	1.0035	-0.238841	0.681262	0.35164	-0.285836	-0.103693	1.26976	-0.600731	0.920769	1.31311	0.938947	1.83404	-0.152482	0.775571	1.07032	-0.272215	-0.133643	0.250897	1.12826	0.724993	0.969742	0.295263	0.133536	-0.0164826	-0.685417	0.687404	1.42197	0.981239	-0.75656	0.854606	0.143263	0.631012	0.69808	-0.354396
		NMP_Bile_Proteomics_178	33	150min	0.187263	-1.25499	0.923791	0.255883	-1.12216	-1.2681	1.59198	0.00830092	-0.426982	1.24482	1.03431	1.16844	1.64107	0.905299	-0.702848	1.70917	-0.705813	2.01797	-2.31114	1.90851	0.756609	1.02032	-0.848258	-0.684226	0.498736	-1.69393	-0.880342	-0.519421	-1.51004	-2.67282	0.28952	-1.66263	-0.580257	-0.85978	-0.526965	-1.18098	-2.33465	-1.0319	-1.97638	-1.10944	-2.48431	0.759868	-1.03402	1.22925	0.853965
		NMP_Bile_Proteomics_181	40	150min	-0.349283	-0.379128	0.397336	0.513559	-1.10081	-0.891501	0.00923284	-0.0654496	-0.548369	-0.155966	-0.546229	-0.108205	-0.393779	0.100473	-1.41216	-0.525378	-0.145897	-0.46227	0.0725822	-2.4619	0.106414	0.791872	-0.48383	-0.272092	0.221797	1.02771	-0.238675	0.423213	-0.419352	-0.978577	-0.21444	-0.336592	-0.198238	-0.754235	-0.67722	-0.352758	-0.104572	-0.793368	-0.577204	0.578803	0.199412	0.682576	-0.390849	0.837733	-0.24202
		NMP_Bile_Proteomics_184	35	150min	1.0996	-1.4652	0.922675	-4.8736	-1.49274	-1.4477	-2.16975	-1.17228	-1.57634	-4.59816	0.783155	-5.0798	-1.55604	0.806175	-0.0737076	-2.66952	-0.750906	-1.34664	-1.04748	-2.32784	-1.51202	-1.90737	-1.15776	-0.864446	1.86695	-1.47099	-1.07369	-1.08358	-1.47529	1.17948	-1.35428	-1.14818	-1.58725	-1.53586	-0.565082	-0.742273	-1.07824	-1.02716	-0.999579	-1.54674	0.79984	1.32457	-0.61436	-1.87843	2.12838
		NMP_Bile_Proteomics_187	45	150min	-0.62463	1.11311	0.631103	-0.0953758	0.92454	-0.341817	0.170713	0.209685	0.170977	0.603565	0.550923	0.595357	1.16681	0.55341	0.585961	1.23881	0.199345	-0.560213	0.562806	1.22534	0.498043	-0.0380774	-0.0333473	0.335396	-0.326774	0.972187	-0.0712868	-0.195743	1.04963	0.256261	0.0217831	0.00863067	0.579777	0.185422	0.203879	0.276385	1.06564	-0.0637999	0.37188	0.684901	0.417277	-0.873882	0.667385	0.721053	-0.533907
		NMP_Bile_Proteomics_190	36	150min	-0.313635	-0.234052	1.50957	0.372748	0.349732	-0.493996	1.29319	-0.40311	-0.526468	0.325474	0.546732	0.568484	-1.41215	0.493439	0.0364519	-0.548333	-0.680782	1.40021	-0.771596	-1.91233	0.142829	-1.76283	-0.548319	-0.368212	0.152983	-1.12875	-0.534248	-0.984921	-0.782756	0.169234	-0.1064	-1.27587	1.68998	-0.572394	0.189563	-0.751779	-2.38999	-1.13951	-1.0387	-1.44259	-0.530608	0.285087	-0.82899	-0.0484849	0.351684
		NMP_Bile_Proteomics_193	44	150min	1.52395	-1.27542	0.819583	0.340642	-2.1626	-1.23503	-2.69896	-1.24045	-1.36229	1.16061	0.952971	0.996431	-1.65268	1.14443	-1.16614	-1.76833	-1.16706	1.7206	-1.16746	1.37552	1.23421	0.830406	-0.678601	-1.66111	0.721772	-1.60154	-1.4234	-2.23238	-2.14371	-0.270445	0.149019	-1.94912	-1.86081	-0.834976	-1.66271	-1.17112	-2.06065	-2.00444	-1.16466	0.321997	-0.680876	0.0686808	-1.94416	0.695429	0.450176
		NMP_Bile_Proteomics_196	39	150min	0.0653198	1.08718	-0.523162	0.0546659	0.767774	0.245772	0.170213	0.153126	-0.129156	0.326159	0.251574	0.358739	1.31933	0.249648	0.555725	0.890428	0.157198	0.479362	0.802261	1.53788	0.814038	0.359293	2.10827	-0.00133353	-0.731005	1.1157	-0.0887865	0.339087	1.25564	0.814137	-0.216486	0.19588	0.67014	-0.103973	0.783251	0.390405	0.748078	0.216176	-0.234246	0.361037	0.766395	-0.292256	0.60783	0.491063	0.123577
		NMP_Bile_Proteomics_198	37	150min	1.19569	-0.627287	-0.0912173	0.238918	0.402045	-0.836199	0.619262	-0.583949	-0.146959	0.196175	0.565914	0.408105	-1.65555	0.552395	0.0482425	-0.454083	0.232576	-0.365941	-0.089458	-0.224973	0.584045	-0.815291	-0.245199	0.312618	0.44052	-1.05189	-0.527651	-0.809301	-0.922564	1.57945	0.862256	0.158542	-0.247993	-0.483578	-0.763524	-0.202418	-2.22326	-2.02762	-0.86571	0.734217	0.889097	0.22421	-0.310366	-0.045609	0.586958
		NMP_Bile_Proteomics_201	46	150min	2.69633	0.640854	0.454725	-1.23793	1.28933	1.47817	-0.638644	0.820148	0.609265	0.655911	1.44399	0.614795	0.753782	1.0712	1.43019	0.692245	1.1061	0.274672	0.902574	0.740874	-0.380279	-0.741533	0.572581	1.25007	2.40186	0.783091	0.565761	1.86015	2.01317	-0.251058	1.25862	0.830751	0.945853	0.630307	1.80458	0.265103	0.290635	0.495544	0.30723	0.242302	-0.392576	-5.14603	1.94716	-0.705112	1.04307
		NMP_Bile_Proteomics_204	32	150min	-0.433636	0.341615	0.70884	-0.722151	0.634504	0.477595	0.307546	0.397264	-0.320638	1.07599	1.0062	0.858454	1.01166	0.662683	1.15676	0.755323	0.713068	1.14451	0.704553	0.913569	0.910245	1.04958	0.606227	0.375565	-0.273844	-0.349422	0.0720569	0.519822	0.57264	0.285247	0.0209995	0.238381	0.068879	0.313383	0.347304	0.445204	0.711673	-0.179269	0.67453	0.544671	0.287674	-0.546377	0.841686	0.5742	-0.0754124
		NMP_Bile_Proteomics_207	42	150min	1.95839	-2.02	1.17017	0.461876	-0.858409	-2.21602	-2.94079	-1.75008	-1.13539	0.216932	0.274714	0.293998	-1.84572	0.282496	-0.647322	-1.99057	-1.93508	-2.12704	-3.52741	-1.24445	-2.86233	0.793536	-1.38943	-1.72452	0.876711	-2.0637	-1.38786	-1.80279	-1.86607	-1.53579	-1.29236	-1.99152	-1.79871	-1.93696	-2.77763	-1.49284	-1.45175	-1.34804	-2.15138	-2.63331	-0.122297	0.200655	-3.43155	-1.95291	0.313706
		NMP_Bile_Proteomics_210	41	150min	0.230839	-0.684034	0.861517	0.456742	-0.0687203	-0.287179	0.927206	-0.0278695	-0.684434	0.996184	0.785991	1.05719	-0.74136	0.926361	-1.62936	-0.976462	-1.63678	1.31236	-0.080958	1.08093	0.216596	1.26843	-0.612309	-0.819199	-0.265472	-1.21729	-0.6701	-0.100409	-0.744431	-1.36497	-0.475684	-0.806666	1.634	0.0593431	0.198776	-0.400402	-2.42891	1.35671	-0.933788	0.508271	-1.82704	-0.0960651	-0.748828	0.752867	0.0447123
		NMP_Bile_Proteomics_213	47	150min	-0.764885	1.26355	-1.93689	1.24049	1.24591	0.744979	-0.043605	0.518455	0.320164	-2.14818	-2.67382	-1.80774	-0.103439	-2.31974	0.198072	-0.404623	0.487535	0.631808	1.81965	0.238582	-0.627387	-1.60086	0.103053	0.329421	0.107164	1.29443	-0.192074	0.396265	1.10467	0.253292	-0.863156	0.794171	0.918625	0.596106	0.479344	0.39383	-0.112495	0.424788	-0.203377	-0.845553	-0.83389	0.71294	1.39881	-0.209532	0.675922
		NMP_Bile_Proteomics_215	48	150min	-0.244758	-1.81877	0.639187	0.618922	0.356846	1.02049	0.878396	0.600463	0.220197	0.628981	0.591724	0.563041	-0.38057	0.265284	0.6632	0.180173	0.957671	0.215354	1.19384	1.13327	0.642392	0.576518	0.559363	0.33714	-0.106554	-0.118496	-0.263529	0.595525	0.733008	0.446984	0.179267	0.206922	0.976161	0.842065	0.350053	0.228009	0.080757	1.35262	0.881568	0.610585	0.439814	0.445092	0.893282	0.521849	0.0773133
		NMP_Bile_Proteomics_218	49	150min	0.649668	0.54594	0.24027	1.0068	0.554761	-0.0390146	-0.283865	0.491879	0.0428892	0.289228	-0.0208987	0.195607	0.0652092	-0.36178	1.2972	0.0102504	0.345231	0.105083	0.865464	1.16599	0.0713645	-0.0273741	1.67905	0.494727	-0.380176	0.952865	0.200959	0.191303	1.59934	0.194143	-0.735641	0.163956	0.687814	0.594931	0.818095	0.252595	0.254933	-1.94164	1.0404	-0.0636297	0.548365	-0.0477451	0.480585	-0.0659694	0.465927
		NMP_Bile_Proteomics_220	50	150min	0.766032	-1.31604	1.04239	0.879153	-1.41071	-0.177485	0.899003	-1.59677	-0.812824	1.04751	0.811955	0.861594	-1.15875	0.98596	-2.81676	-1.75752	-1.48547	-0.700011	-0.464587	1.10227	1.20532	1.08965	-0.931255	-0.744349	0.750641	-1.18094	-1.76703	-0.896851	0.22972	1.07613	0.969111	-1.03159	-0.926931	-1.17713	-0.574908	-1.36618	1.32304	-1.54557	-1.75737	0.993262	0.808135	-0.288386	-0.0898518	0.598686	-2.49936
		NMP_Bile_Proteomics_223	52	150min	1.18448	-0.105975	0.35533	1.04687	-0.349845	0.416276	-1.16532	0.145951	0.025994	0.0458261	-0.340897	0.0953388	-0.630998	0.194524	0.420938	0.0916344	0.0563403	-0.601694	0.725487	-0.630664	-1.12566	-0.865893	-0.143175	-0.303596	0.678405	1.07138	-0.310396	-0.114556	0.51611	0.108479	2.9347	-0.666463	1.50233	-0.0717429	0.362316	0.244052	-0.0491889	-0.358754	-0.257428	0.398706	-1.59722	0.487423	0.0357643	-1.21971	-1.59394
		NMP_Bile_Proteomics_225	51	150min	0.0157468	0.529102	-0.915233	-0.247289	-0.0939918	0.726979	-0.198448	2.66001	-0.0978872	-0.406133	-0.805155	-0.656744	0.569745	-0.654333	0.277964	0.627495	0.281136	0.248917	0.774511	0.331892	0.00591694	0.00963194	0.20647	0.315559	-0.608368	0.951895	-0.0534435	-0.296563	0.757119	0.475291	-0.725696	-0.106479	0.517256	0.608794	-0.0174767	0.203257	0.124102	0.930102	0.431596	0.2566	0.551445	0.0198816	-0.106553	0.115214	-0.33255
		NMP_Bile_Proteomics_228	54	150min	0.29177	0.731447	-0.943858	0.482834	1.02646	0.479043	0.166949	0.567515	0.345046	-2.48269	-1.00551	-0.660902	0.746078	-2.30414	0.901955	-0.0721347	0.720166	-0.436319	0.96961	-0.0661432	-1.025	-1.1585	-0.000174928	0.250184	-0.523134	-0.414283	-0.150628	0.401363	1.05248	0.398625	-0.591735	0.391302	0.657466	0.363668	0.285323	0.586012	0.47065	-0.302572	0.968583	0.208109	0.826131	0.161111	0.322015	-1.41155	0.000164885
		NMP_Bile_Proteomics_230	56	150min	1.2855	-1.3475	1.65961	-0.402869	-0.681563	-0.22731	1.35225	-1.04365	-1.27495	-0.92806	-0.439151	-0.607752	-0.954482	-0.982384	-0.532774	-0.950037	-0.8117	0.123186	-0.863625	-0.72331	-1.35187	-0.101332	-0.409949	-1.17208	-0.305307	-0.782179	-0.218714	-1.00353	-1.73649	0.231256	-0.322594	-0.716425	-0.670428	0.306605	-0.593246	-1.38996	1.43991	-0.339338	-1.77469	-1.22825	1.11686	0.701758	0.509236	-1.9909	1.11266
		NMP_Bile_Proteomics_232	53	150min	0.208456	0.407867	0.534452	0.127896	-0.270175	-0.727792	0.617952	0.156903	-0.712939	0.651158	0.61771	0.262702	-0.75649	0.467841	0.536212	-0.341428	-0.335311	0.726488	-0.433636	-0.450082	-0.275189	0.513243	-0.48106	-0.45677	-0.131639	-0.924903	-0.666688	0.020994	0.0649577	1.54613	1.28236	-0.0952346	-0.531536	0.127217	0.211177	-0.623584	-0.440985	0.69117	1.28623	0.673796	1.00221	-0.0120601	0.797798	0.226286	-0.398295
		NMP_Bile_Proteomics_234	55	150min	1.55201	-1.24337	0.935205	0.327596	-0.360875	-0.929783	1.14647	-1.08236	-0.49844	0.756547	1.13585	0.91664	-0.747947	0.981678	-1.10209	-1.31506	-0.985373	-1.52633	-2.35	-0.595773	0.384532	1.06445	-1.13301	-2.29494	0.394251	-0.89454	-1.18621	-0.248251	-1.01696	0.700905	0.910473	0.0140253	1.55483	-2.2644	-1.18723	-1.32898	1.35225	0.231734	-0.906682	0.5299	1.08975	0.388351	1.40258	-0.838245	0.385196
		NMP_Bile_Proteomics_03	1	150min	0.117195	-0.732257	0.741829	0.647753	0.799574	-0.245792	0.903319	1.10819	-0.0237696	-1.08194	-0.726874	-0.931005	-0.0281596	-0.840872	0.262173	0.279392	0.750375	0.374733	0.652764	0.237127	-0.683101	-1.0212	-0.880194	-0.490666	0.23838	0.429717	-0.169012	-0.0974095	0.211803	0.226769	0.706596	0.581648	0.87041	0.0367586	-0.232949	-0.265459	0.474243	-0.371172	-0.308799	-0.13504	0.986197	0.386273	0.984308	-0.61576	-0.526795
		NMP_Bile_Proteomics_05	2	150min	1.28731	-0.854258	0.840219	0.936817	0.387701	0.170094	0.278455	1.13518	0.370536	1.09378	0.75687	0.817512	0.344751	1.17651	0.11346	-0.13205	-0.33913	0.616411	1.12408	0.966977	0.852176	0.960389	-0.942742	-0.18511	0.185399	0.707537	0.141604	-0.0201699	0.852638	0.154286	-0.730455	1.1141	0.940739	0.349962	1.5042	0.598636	-0.0437758	0.867867	0.932871	0.488737	0.276855	0.154797	1.02831	0.360011	0.308252
		NMP_Bile_Proteomics_09	3	150min	-0.688097	-0.870397	0.0515042	0.33217	0.246636	0.345129	-0.258184	1.27935	0.462229	1.75509	1.65895	1.90767	-0.716736	1.74168	0.358642	-0.0561447	0.173308	0.907721	0.955133	1.62004	1.68464	1.67435	-0.535289	-0.306026	0.998417	0.596116	-0.0113905	0.601984	1.30523	0.120378	0.0727116	1.20598	-0.38602	0.0242997	1.52446	0.54558	0.471532	-0.566586	0.757323	-0.330394	0.205935	-0.658211	0.35551	1.62944	-0.732083
		NMP_Bile_Proteomics_14	4	150min	1.22475	-0.0822182	-0.68804	1.2189	1.13574	0.405441	0.025793	0.944686	0.255719	-3.52044	-0.577064	-1.30336	1.61671	-0.485113	0.417492	-0.36754	1.01889	0.66909	0.00662464	0.504899	-0.947929	-0.452362	-0.697331	0.156239	1.64172	0.841334	0.201489	0.73065	-0.258785	1.17212	-0.205975	-0.148136	1.16295	0.035702	-0.113421	-0.21679	0.131464	0.498561	0.714188	0.116733	0.439459	1.31127	1.28069	1.59307	1.45351
		NMP_Bile_Proteomics_17	5	150min	2.30229	0.0456957	1.67251	0.659891	0.421801	1.18152	0.37532	-0.377276	-0.124018	-0.692324	-0.154099	-0.759968	-0.270167	-0.256523	0.830606	1.46388	1.19289	0.0380977	-0.185524	-0.225383	0.772087	-0.835643	0.516744	0.252987	-0.914006	0.681428	0.215129	-0.307359	0.948141	-0.5269	-0.399708	1.29489	1.36589	-0.187655	1.40138	0.51674	1.08286	0.617938	0.616946	0.391312	-0.46329	0.404727	0.727933	-1.78335	0.39737
		NMP_Bile_Proteomics_22	6	150min	1.42147	-0.687924	0.991613	1.81056	-0.586309	-2.87679	-2.68392	2.32551	-1.82915	-1.61532	-1.34057	-2.99876	3.06614	-0.629085	-0.985564	-3.0816	-2.0384	-2.88346	-1.83865	-2.80231	-1.77757	-2.02454	-2.03418	-1.63505	2.71657	1.2134	-0.523164	-2.41441	-0.384378	-3.07743	-0.428557	-2.17942	-1.73743	-2.89877	-1.27733	-1.36674	-2.24073	-2.66715	-2.55514	-3.18636	-2.58971	2.82373	-1.59691	2.29369	2.9219
		NMP_Bile_Proteomics_31	9	150min	0.72802	-1.0894	-0.0761237	-0.0533903	0.776247	0.515108	-0.0877898	-1.12482	-0.0090088	1.57792	1.27296	1.54861	-0.304852	1.32401	0.908586	0.429716	0.498341	1.22733	1.17004	1.18943	1.3772	1.16037	-0.0515196	-0.00322174	-0.863937	0.275052	0.07248	-0.433642	1.70296	-0.400789	0.0545796	1.04209	-0.28187	-0.139335	0.0700706	-0.359641	-0.17069	0.635583	0.341673	0.0591329	-0.183032	-0.721032	1.16084	1.02245	-0.940245
		NMP_Bile_Proteomics_34	10	150min	-1.36396	0.262494	-1.30139	-1.04432	-0.261503	-0.674109	-0.413641	-1.19809	-0.69192	0.0298202	-0.315647	0.381114	-0.560664	-0.357336	0.167333	0.878659	-1.13723	-0.231086	-0.404639	-0.896405	0.304891	0.158796	0.488671	-0.696005	-0.529002	0.102228	-0.169011	-0.868504	-0.683062	0.126979	0.0512763	-0.520894	-0.74103	-0.623043	-0.84018	-1.06895	0.447831	0.0645932	0.0252955	0.295209	0.161815	-1.41439	-0.255856	0.0313349	-1.14204
		NMP_Bile_Proteomics_39	11	150min	9.74183e-05	1.54816	-1.26976	0.755811	-0.688114	1.13037	0.376017	-0.990117	-0.624277	-1.73546	-2.23664	-2.47576	-0.499049	-0.983415	0.729962	-0.770287	-0.885958	0.229084	-0.585304	-0.765466	-1.16206	-1.73611	0.585896	-0.546934	0.295051	0.459664	-0.209675	0.40447	-0.289331	2.06981	-0.128409	0.444823	1.07331	-0.486106	-0.866287	-0.195033	-0.119698	0.266588	0.201228	-0.693004	0.452338	0.566457	1.21734	-2.18154	-0.328981
		NMP_Bile_Proteomics_41	12	150min	1.17591	-0.719191	1.30269	0.257821	0.288114	0.44312	0.664356	1.70405	-0.768428	0.413355	0.859757	0.630217	-0.649982	0.619167	-0.67134	1.13865	-0.256413	0.164336	-0.0269028	-0.1356	-1.15963	-0.76565	0.847778	-0.168074	-0.975479	0.316503	0.212655	-0.140115	-0.704651	0.448641	0.471337	0.919563	0.0535923	0.185571	-0.194283	-0.568931	0.289306	0.592269	1.10905	0.233628	1.04268	-0.0685254	0.722734	-0.277974	-0.736315
		NMP_Bile_Proteomics_43	13	150min	1.54967	1.52638	1.30543	-0.218585	1.27536	-0.0673991	-1.54545	1.0522	0.357575	0.261761	0.291879	0.49091	-0.401592	0.101233	0.272522	-1.06605	-0.170969	-0.328921	0.556197	-0.347044	0.529031	0.436662	0.0565336	-0.661453	-0.166692	0.651194	-0.0134596	0.674842	-0.721829	0.505743	-0.719938	0.812332	0.53743	-0.353222	-0.635807	0.0337014	-0.250865	0.0151409	0.0745255	-0.278139	0.305951	0.464969	-3.20192	-0.274655	0.0275898
		NMP_Bile_Proteomics_46	14	150min	-0.134776	1.10979	-0.648193	1.53479	-0.0861793	-1.0502	0.628611	0.835696	-0.101612	-0.661657	-0.307668	-0.326504	-0.569848	-0.38253	0.106208	-0.630726	-1.17957	0.390026	0.290613	1.53439	-0.152945	0.05396	-1.48884	0.0402143	0.473131	0.229274	-0.472502	-0.36032	-0.0711904	0.733299	-0.68465	0.133323	0.376554	-0.0813587	-0.215536	-0.549456	-0.317578	-0.309522	-0.578457	-0.893791	0.340189	0.884989	0.959115	-0.164593	-0.385953
		NMP_Bile_Proteomics_50	15	150min	-0.0157502	0.412179	-1.3166	0.342502	0.344123	-0.630316	-0.416665	0.474241	-0.449004	-0.298849	-0.618286	-0.6539	-0.213003	-0.560347	0.12058	0.488557	0.537023	0.16208	-0.660646	-1.00869	-0.131938	-0.170508	0.410609	-0.932461	-0.488548	-0.0522585	-0.264537	-0.206994	-0.798789	-1.49413	-0.682656	0.0539405	-0.424746	-0.522081	-0.908877	0.236941	-0.380823	0.0440766	0.478995	-0.0604952	0.595437	-0.332525	0.481547	-0.817103	-0.830793
		NMP_Bile_Proteomics_52	16	150min	0.730679	1.09912	0.457611	-1.13025	-0.569779	-0.0132504	0.272831	0.674973	0.0612552	1.50315	1.52447	1.65529	-0.718398	1.42992	-0.0545753	0.627487	0.107686	0.681782	-0.423452	0.958376	1.22459	1.16686	0.149685	-0.0913659	-0.838519	0.425038	0.211385	-0.571596	-0.740778	0.331712	0.0184286	0.451557	-0.405831	-0.359743	-0.402714	-0.356551	-0.799642	0.244669	0.813576	-0.308857	0.391894	-1.01029	0.0406266	0.340022	-0.964122
		NMP_Bile_Proteomics_55	17	150min	-1.67782	0.317531	-0.708548	-1.15904	0.105321	-0.796942	-0.116975	0.338749	-0.920918	-0.0832562	0.280215	0.0809469	-1.01269	-0.126905	-0.553772	0.268444	-1.04849	0.104692	-0.652027	-0.387343	0.0584742	-0.0144151	0.322972	-0.758573	-1.13779	-2.82401	-0.281289	-0.821846	-1.40612	0.139913	0.0800197	-0.967344	-0.531505	-0.417584	-0.056804	-1.18698	-0.0802647	-0.0112496	0.218908	0.0594912	-0.520752	-1.22704	-0.105945	-0.590075	-1.2825
		NMP_Bile_Proteomics_58	18	150min	1.34864	-1.34056	1.96768	0.151498	0.678178	-0.526747	-0.0523733	-1.54912	-1.03476	0.135426	-0.0876777	0.0569297	-0.402455	0.0218311	0.213062	2.00705	-0.928956	-2.68917	-1.11681	-1.2669	1.15997	1.47484	-1.59659	-1.63564	0.232869	0.851751	-0.833435	-0.882518	-0.116961	0.978612	0.721986	0.887833	-4.9002	-0.677792	-1.1711	-0.759027	1.44857	-1.10073	0.735619	0.730992	0.544291	0.0377881	-0.319844	0.262134	-0.187761
		NMP_Bile_Proteomics_65	19	150min	0.504707	1.15776	0.358513	-0.832527	-0.59786	-0.385154	-0.570613	0.839458	-0.0329455	0.093187	-0.115328	0.107763	-0.732575	-0.151905	0.0969573	0.414228	-0.862334	1.39716	0.108474	-0.394779	-0.205421	-0.334845	0.514252	0.0221884	-1.06848	0.451596	0.158009	-0.506106	0.251739	-0.552577	-0.35762	0.640858	-0.185184	-0.547704	-0.403515	-0.109811	-0.0209861	0.0414816	-1.26323	0.107554	-0.0146055	-1.21907	0.222651	0.751674	-0.578694
		NMP_Bile_Proteomics_69	20	150min	-1.16941	0.540773	-1.32271	1.68906	0.606814	-1.04436	-1.08417	0.473799	-0.127297	-1.8283	-2.54625	-1.35362	0.355238	-1.62154	0.357543	0.574393	0.080973	-0.0289938	-0.575049	0.881373	-0.869074	-1.49442	-0.164794	-0.571779	0.909088	0.553832	-0.351478	-0.454692	1.35184	0.143168	-1.55699	-0.044048	-0.514604	-0.603541	-0.716335	-0.743198	-1.01816	-1.1254	0.301569	-0.617049	-0.0683899	0.332016	0.890681	-0.392033	-0.273875
		NMP_Bile_Proteomics_74	21	150min	0.274707	-1.31258	0.455563	-0.356513	-0.871815	0.497241	-0.380402	0.996233	-1.13858	-0.0468568	-0.0526459	-0.0547584	-0.568781	-0.0497535	0.620597	-0.622075	0.133693	-0.184649	0.599801	-0.318998	-0.0199552	-0.626476	-0.843092	-0.271058	-0.539843	0.500357	-0.252785	-0.651485	-0.102855	-0.122796	-1.15534	-0.457965	-0.0101119	-0.320439	0.00603829	-0.519458	-1.24513	-0.888319	-0.253357	0.0170343	0.0410081	-0.322387	-0.802761	-0.269068	0.165598
		NMP_Bile_Proteomics_78	22	150min	0.829954	-1.03218	1.58639	-0.116834	1.7143	-0.0237992	1.29946	1.16308	-0.0672159	-0.24223	-0.167281	0.0367841	0.0590799	0.178433	-0.318569	1.11956	-0.398094	0.405458	0.777975	0.0708028	-1.75304	-0.02864	1.27321	-0.0704991	0.475967	0.665692	0.357293	-0.31904	-0.182182	-0.37496	0.159658	-0.120777	0.525866	-0.694877	1.0754	-0.134495	-1.39624	-0.799596	0.0538885	-0.424597	0.604737	0.465937	1.63178	0.243563	0.508282
		NMP_Bile_Proteomics_83	23	150min	-0.433403	-0.0353014	-0.988519	-0.175967	-0.511669	-2.02178	-0.183952	0.171345	-1.05302	-0.567539	-0.178166	-0.173868	0.0686405	0.256705	-0.530899	0.314234	-0.766613	-0.736882	-0.977271	-0.265903	-0.116995	-0.229439	0.949195	-0.839502	-0.823811	-0.00800773	-1.01487	-1.3672	-0.493837	-0.0703865	-1.61504	-0.365036	0.108142	-0.888543	-0.519839	-1.39259	-0.967282	-0.399905	-0.399573	-0.452757	-0.0541003	0.426733	0.579163	-0.310646	0.121135
		NMP_Bile_Proteomics_85	24	150min	0.80561	-0.506877	0.755058	0.136679	1.21577	-0.290359	0.219165	1.35829	0.243843	-0.106106	-0.41088	0.060332	0.941727	0.507086	0.605853	-0.923159	1.29839	0.15493	1.71367	0.135043	0.453129	-0.77245	0.744776	1.19806	-0.0771606	0.764107	0.289309	1.05871	0.802561	-2.27043	-0.190089	0.846718	1.68368	0.471481	0.504448	0.107007	1.69862	-0.446913	-0.118018	0.215069	0.169325	0.371866	0.0290492	0.17304	1.28893
		NMP_Bile_Proteomics_88	25	150min	1.39459	1.62894	1.51158	0.507699	-1.08146	-1.82065	-2.44085	2.20688	-0.772119	-0.343659	0.242935	0.0680177	0.569336	0.325564	-5.08762	-2.32539	-2.57462	-3.12139	-0.342147	-1.29487	-2.67348	-2.11842	1.50544	-1.92194	-0.531911	0.474642	-1.11358	-1.51487	-1.13376	-3.06184	0.302162	1.43643	0.287749	-1.60361	-1.99457	-1.07706	-2.43949	-1.52184	-4.66254	-2.02917	-2.80966	0.466914	-1.53549	-0.914176	1.18738
		NMP_Bile_Proteomics_91	26	150min	-0.572607	0.631482	-0.739284	1.28205	0.469209	0.436311	0.118553	0.904285	-0.524201	-1.02532	-0.689107	-0.931946	1.11425	-0.2605	0.400272	-0.367958	0.991276	-1.2617	0.200721	-1.24698	-0.577667	-0.630095	-1.74288	-0.80019	0.902614	0.516884	-0.316339	0.650226	0.448072	-0.201289	-0.166448	-1.62457	1.0149	-0.0592871	0.0397258	0.329723	0.416837	0.428693	0.0966656	0.223424	-0.0848195	1.17787	-0.117207	0.494699	1.06485
		NMP_Bile_Proteomics_93	27	150min	0.373357	-0.747604	1.14432	0.107001	0.465902	0.174175	-0.0669954	2.07147	0.271903	-0.188246	0.178257	0.000174724	-0.182319	0.194911	0.580743	1.19006	-0.287182	-0.192698	0.532577	0.237267	0.195087	0.595361	1.53834	-0.713663	0.477103	0.41153	0.227729	-0.198115	0.786069	0.948049	-0.642769	-1.46539	3.17137	0.00471244	0.114377	0.359021	0.46087	1.07024	0.643063	0.427426	-0.184332	0.0591471	-0.897239	0.727588	0.222736
		NMP_Bile_Proteomics_98	28	150min	-0.591544	2.3139	0.465171	0.346204	-0.214668	-0.589794	-0.45106	0.947265	-1.0021	0.349202	0.497749	0.522074	-0.298748	0.143346	-0.291559	0.238708	-0.413937	-0.229282	-0.734034	0.602354	-0.0652462	-0.226593	0.00399419	0.0249075	-0.226074	0.207958	0.02623	-0.2289	0.000552738	-0.51983	-0.746565	0.868635	-0.241269	-0.655508	-0.5634	-0.800368	0.81296	-0.358946	-0.159232	0.191199	0.241874	0.887737	0.756298	-0.052074	-0.47373
		NMP_Bile_Proteomics_102	29	150min	0.292987	-0.985824	1.30137	-0.445693	-0.427538	0.558681	1.45085	-0.914104	-0.343989	0.0815227	0.408251	0.6373	0.0501864	0.131016	-0.474748	-1.47899	-0.278918	-3.27887	-0.413014	-0.691245	0.66774	0.910511	-0.700875	-0.671928	-0.204467	-2.44918	-0.382991	-0.911016	-1.3245	-1.82483	0.941082	-2.15565	-0.0864942	-0.231143	-1.12669	-0.863537	-0.163071	-0.563337	0.773475	0.280233	0.481843	0.0137228	-0.76105	0.229032	-0.345866
		NMP_Bile_Proteomics_106	30	150min	-1.17754	0.233507	0.338903	-0.74812	0.458818	-0.895286	-0.467964	-1.30325	-0.82379	0.786923	0.706866	0.776403	-1.12206	0.444548	-0.74394	0.652475	-1.12141	0.109873	0.117242	-0.0289885	0.142788	0.328423	0.54169	-0.360495	-1.2356	-0.491991	-0.638488	-0.866513	0.479781	-0.0563027	-0.629616	-0.616394	-0.562276	-0.794853	-0.287091	-0.766291	-0.371137	-0.161853	0.0517372	-0.248212	0.887057	-0.744246	0.187611	-1.4783	-1.55804
		NMP_Bile_Proteomics_109	31	150min	-0.587147	-0.669622	-0.453109	0.292263	0.440541	-0.0637878	0.628434	1.47395	-0.64422	0.427052	0.564226	0.296911	0.225038	0.656975	0.473898	-0.137788	-0.270406	0.0474062	-0.581927	-2.20053	0.497269	0.618313	1.15061	-0.0529369	0.465755	0.303683	0.00204907	-0.487335	-0.273313	0.769611	0.385064	0.214827	0.0280432	-0.887869	0.560168	-0.992085	-0.00292383	-0.6556	-1.30116	0.166207	0.595834	0.722984	-1.66953	0.512871	0.0707919
		NMP_Bile_Proteomics_176	38	End	0.115086	-1.06262	0.829573	-0.425844	-2.11026	-0.759911	1.05296	-0.638502	1.58373	0.806005	0.913252	1.03672	-0.881486	0.694383	-0.0546339	-1.18911	-1.48228	-1.13517	-1.00797	-1.19435	1.17023	1.08538	-1.42966	-1.29063	1.07982	1.03421	-1.40716	-0.700829	-1.03357	1.09673	0.741414	-1.65184	-1.56978	-0.463012	-1.17198	-1.10616	-0.904367	-1.43045	0.141723	-2.37294	0.259353	-0.0170123	-1.10033	1.27946	-0.186423
		NMP_Bile_Proteomics_179	33	End	0.532063	-0.898222	1.22173	0.147645	-0.376334	-0.247219	-2.49528	-0.916683	-1.16866	1.101	0.673941	0.910519	-1.23348	0.695073	-0.832894	-0.828718	-0.686595	-0.612046	-1.36472	-1.52918	1.29316	-2.693	-1.24027	-0.570564	1.66318	-0.853175	-1.78645	-1.6965	-0.55495	-1.3071	0.763164	-1.16925	-1.46764	-1.28952	-1.12609	-1.31958	-0.737733	-1.47203	-0.667744	-1.5874	-2.7285	0.895576	-0.901296	1.06752	0.797405
		NMP_Bile_Proteomics_182	40	End	-0.528732	-1.44746	0.689729	0.418651	-2.90073	-1.34649	-2.65665	-0.940482	-1.1572	0.322025	0.0271617	0.270754	-1.5521	0.581523	-2.90159	-0.756401	-2.41377	-1.32422	-1.56082	-2.01632	-2.71656	0.110441	-1.08733	-1.6878	1.61836	-1.13199	-0.408409	-2.77405	-0.528707	-2.22209	0.7574	-1.90371	-1.7005	-1.78482	-1.95508	-1.62115	-1.19026	-1.48864	-0.955172	-2.62035	0.0664012	1.47196	-0.822438	1.02091	-3.69928
		NMP_Bile_Proteomics_185	35	End	0.499514	-0.218318	0.758145	-3.13654	0.434101	-0.36341	1.19838	-0.992663	-0.795021	-1.98158	0.39676	-0.634236	1.62565	-4.05964	-0.532469	-0.594819	-0.0810859	0.0205574	-0.400507	-1.02914	-1.46533	-1.46097	-0.486154	0.110821	2.64487	-1.56817	-0.917793	-0.893272	-0.230752	-0.424461	-3.21117	-0.764506	0.368885	-0.421104	-0.638713	-1.0287	0.153505	-0.660711	-0.621355	1.3859	-2.29749	2.42199	-2.08945	-2.15072	2.94646
		NMP_Bile_Proteomics_188	45	End	-0.888744	0.152274	0.388218	-0.0325383	1.1117	0.573193	0.134638	0.0406863	1.25002	0.43377	0.506857	0.673518	-0.203128	0.593869	1.88956	-0.272939	-0.195243	0.0226808	1.46426	0.117315	0.555616	0.254331	-0.131156	0.393855	1.03304	-0.397243	-0.431441	0.454489	0.578292	-1.9106	0.346805	3.20834	-0.30749	0.0188057	0.556376	-0.426292	-0.0945114	0.00453139	-0.462801	0.517711	0.147332	0.33854	0.220248	1.321	-0.163678
		NMP_Bile_Proteomics_191	36	End	-0.199129	-0.72	1.09487	0.375112	-0.358004	0.184457	-0.769123	-0.526814	-0.613952	0.304361	0.640272	0.444099	-0.776529	0.459554	-0.218263	-1.1528	-0.377195	-1.43034	0.0664732	-0.652569	0.573307	0.906584	-0.602332	-0.788035	1.14839	-0.4719	-0.968756	0.217917	0.548222	0.0793776	0.64404	-0.57002	-1.22048	-0.625735	-0.828476	-0.273861	-1.30014	-0.787928	0.848955	-0.90468	-0.731701	1.34921	-0.741965	1.30672	0.532413
		NMP_Bile_Proteomics_194	44	End	1.56077	-1.03393	1.05426	-3.82735	-1.96305	-1.85669	-1.16918	-0.709739	-1.50412	1.3611	1.21179	1.30766	-0.731625	1.3159	-2.7005	-1.08733	-1.38711	-1.56738	0.923398	-2.03834	0.786242	1.342	-0.818755	-0.279155	0.979409	-1.331	-1.47703	-0.880874	-1.30816	-1.40714	0.51485	-1.17694	-0.937085	-1.19832	-0.63493	-1.47368	-1.39914	-0.426007	-1.40374	-1.04522	-2.46938	0.185732	-1.99603	1.24894	-0.46043
		NMP_Bile_Proteomics_199	37	End	0.400511	0.290075	-0.380292	-0.892596	1.10586	-0.557327	0.225234	-0.156845	-0.283783	0.532199	0.940373	0.646803	1.37033	0.72063	0.637796	-0.469604	0.299095	-0.728878	0.0407103	-0.766834	0.595635	-0.265792	0.147833	-0.530851	0.504852	-0.185314	-0.574295	0.141792	0.881716	0.313887	1.27696	0.309015	0.215175	0.394623	-0.405387	-0.476821	0.467474	0.0361271	0.471442	-0.721114	-0.0787013	0.188496	0.673472	1.54916	-2.17837
		NMP_Bile_Proteomics_202	46	End	0.40279	-0.137919	-0.207525	0.112184	0.23479	-1.25987	-1.30098	-0.204736	-0.630038	0.368043	0.749677	0.566745	-0.558861	0.486074	-0.20288	0.113871	-0.689625	-0.0130418	-0.230192	-0.480929	0.881527	0.895306	-0.187046	-0.303265	0.840031	-0.818489	-0.12479	0.267526	0.786968	0.820641	0.214039	-0.468606	-0.450134	0.224564	-0.301768	-0.0506838	-0.751191	-1.02708	-0.854625	0.567119	0.312066	0.209898	-0.336562	1.26387	0.0309793
		NMP_Bile_Proteomics_205	32	End	0.299107	-0.310281	1.77007	0.391846	-1.58216	0.00825013	0.631094	-0.958853	-1.36213	0.933639	0.927731	0.758174	-1.8119	0.606981	-2.13303	-0.205703	-0.741966	-0.175146	-0.00197954	-0.281243	0.93232	1.22621	-0.795822	-1.39538	0.97672	-0.401563	-1.35476	-1.88746	-0.577995	0.193514	0.212233	-0.764607	-0.83049	-0.772091	-0.216005	-0.513947	-0.998946	-0.982193	-1.42666	0.447487	-1.92692	0.832736	-0.584928	1.33303	1.31282
		NMP_Bile_Proteomics_208	42	End	1.08504	-0.127529	1.0975	0.819858	0.267103	-1.37165	-0.00235702	-0.696112	-1.37871	-0.293829	0.115727	-0.0171385	-1.56727	-0.133342	-1.27829	-1.41214	-1.97452	1.02459	-1.85551	-0.426046	0.653036	-1.80867	-1.13401	-1.02295	1.25444	-1.48473	-0.805175	-0.00938633	0.0921472	-2.3604	0.0482152	-1.05532	-0.462095	-1.08153	-0.690658	-1.50957	-1.27539	-1.13958	-1.08373	-1.98239	-1.74683	0.870208	-1.77737	1.14019	0.807409
		NMP_Bile_Proteomics_211	41	End	-0.10552	0.0144728	0.0256182	-0.442386	-0.845926	0.094883	-1.47666	0.0393823	-0.921687	1.03172	0.89349	1.2089	-0.836626	0.989458	-0.0483308	0.201068	-0.36256	-0.462015	-0.641916	-0.383379	-0.868522	1.46172	-0.658959	-0.309737	0.38895	-0.517219	-0.665354	0.882951	0.0761928	-1.84685	-4.60771	-1.02945	0.0841922	-0.0659939	-0.0703797	0.178917	-0.544395	-0.496359	-0.178386	-1.17153	-1.56953	0.747491	-0.259285	1.33738	-0.358016
		NMP_Bile_Proteomics_216	48	End	0.305823	-0.530811	1.06803	0.309769	-0.298668	-0.624456	0.331735	-0.743746	1.09609	0.71175	0.777406	0.726557	-1.09661	0.560814	-0.170836	-0.225144	0.355805	-0.759757	-0.604157	-0.322991	0.924318	0.999584	-0.40455	-0.551719	1.07321	-0.770676	-0.489664	0.0941076	0.736952	0.563797	0.919035	-0.376956	-0.147919	-0.639335	0.0115712	-0.226531	-0.868138	-0.571178	-0.543362	-2.47364	0.421619	1.14508	-0.633171	1.42189	0.0622103
		NMP_Bile_Proteomics_221	50	End	1.04482	-1.02609	0.854161	1.04772	0.056617	-0.150282	0.428851	-0.834553	-0.684701	0.694552	0.748372	0.533271	-1.33189	0.722295	1.22217	-0.366421	-0.623282	-1.22811	0.130081	-0.592567	0.522124	0.544672	-0.281167	-0.325213	0.88468	-1.44303	-0.458572	-1.59841	-0.796079	0.503945	1.06577	-1.76565	-0.581131	-0.372629	-0.048005	0.202569	-1.54312	-0.769055	-0.994847	-1.14076	-1.5704	-0.338926	-0.803479	0.973507	-2.69405
		NMP_Bile_Proteomics_226	51	End	-0.490115	0.0195752	-0.606	-0.682787	0.11076	0.441635	-0.763813	-0.247235	1.46946	-0.277588	-0.833951	-0.210299	-0.52958	-0.400108	0.3843	-0.09946	0.570875	-0.821065	-0.672821	-0.277497	-1.21498	-0.189183	-0.329236	-0.68989	0.0700181	-0.907895	-0.279913	0.375568	0.205177	-0.0331981	0.0275676	1.01084	-0.24223	0.0267291	-0.146717	0.1377	-0.557048	-0.685005	0.0564193	0.285704	-0.0307129	-0.257554	0.2248	0.564085	0.0993579
		NMP_Bile_Proteomics_235	55	End	1.30529	-0.670281	0.890475	0.302191	-0.852388	-1.17407	-0.328358	-0.205353	1.56628	0.17804	0.894656	0.396749	-1.60797	0.795846	-0.487053	-1.34774	-1.43965	-2.17057	-1.6758	-1.35362	0.559292	0.824767	-0.797886	-0.942627	0.217098	-1.10524	-0.634394	-0.537221	-0.841392	-0.777199	1.40479	-0.822662	-1.19884	-1.22001	-1.38842	0.219605	-1.55434	-1.0091	-1.29016	-0.311091	0.858079	0.496249	-1.46185	1.09596	0.522542
		NMP_Bile_Proteomics_06	2	End	0.557614	0.306889	0.237169	-0.527521	0.845798	1.12027	0.54509	-0.663736	1.65245	0.982002	0.895649	0.826122	1.1242	1.33527	1.58975	-0.0365451	0.640626	0.617144	1.74526	0.521607	-0.128316	0.585676	-0.28321	0.846568	0.553961	0.532947	0.495438	0.866043	0.382675	-0.83139	0.00950452	0.834659	-0.21427	0.785923	0.74633	0.33768	0.220633	-0.528109	0.926357	-1.58339	0.11729	0.670986	0.485825	0.528817	0.975481
		NMP_Bile_Proteomics_10	3	End	-0.996436	-0.998131	-0.135749	-0.716177	0.806376	0.124693	0.100646	-0.757105	1.58177	2.34568	2.1503	2.3195	-0.350213	2.17223	0.48583	-0.421735	0.0426936	-0.168394	0.0388037	-0.00940517	1.92177	2.19822	-1.17583	-0.196741	0.677623	0.706426	-0.280249	-0.298462	0.801008	-2.75068	0.92999	1.01194	0.184454	-0.081047	0.369913	-0.436643	-0.621814	-0.353959	1.78977	0.144015	-0.645189	0.13943	-0.131725	2.38684	0.290479
		NMP_Bile_Proteomics_15	4	End	1.01216	-0.0718607	-0.56297	0.539515	2.11168	1.07294	0.965463	-0.442751	-0.0202633	-0.870653	-0.231384	-0.857861	1.4816	-0.183767	1.26125	-0.506332	0.564693	0.744211	1.07478	0.667496	0.645052	0.372941	0.148732	0.257913	1.43204	0.697551	0.216234	0.261557	0.870284	1.4717	0.624254	0.295554	0.170719	0.575699	0.010444	-0.0720621	0.142826	-0.250387	0.649337	-0.688958	0.563329	1.44574	0.710473	-0.67228	1.34475
		NMP_Bile_Proteomics_24	6	End	0.47613	-1.83716	0.716668	1.24571	0.203932	-0.910927	-0.193532	-0.997183	-0.561396	-1.53604	-0.947339	-0.857849	2.72926	-0.0761977	-0.092151	-0.682963	-2.64601	-3.24738	1.53581	-0.309085	-0.264813	-1.82115	-1.13326	-0.277307	2.11189	1.10525	-0.949345	-0.952795	0.187793	0.123825	-0.311937	0.533319	-1.76001	-0.752174	0.428921	0.0574756	-1.40464	-1.24583	0.598512	0.976755	-1.88039	2.56302	-0.502663	0.524783	2.78037
		NMP_Bile_Proteomics_27	7	End	-0.41544	0.102265	0.226426	-0.39098	0.63698	0.198152	0.701434	-1.14576	-0.842869	1.8777	1.67839	1.75036	-0.509359	1.61692	2.19878	-0.217192	-0.172405	1.53864	1.31262	0.723497	1.44665	1.53278	-0.312034	0.0345362	-0.294473	0.662249	-0.472094	0.479458	0.690739	1.14823	1.57233	1.00854	0.330293	-0.0550941	0.441028	0.337349	0.844378	-0.874862	1.41512	-0.639131	0.414745	0.447914	0.279798	2.0504	-0.794709
		NMP_Bile_Proteomics_36	10	End	-0.607931	-0.208789	-0.834512	-0.612908	0.923421	0.717406	0.273872	-0.805664	0.446241	0.214888	-0.141381	0.650474	-0.421343	0.0114068	0.464285	-0.653885	0.389945	0.210617	1.30949	-0.0938979	0.3668	0.470612	-0.867201	-0.142808	-0.00959345	0.158206	0.0327087	-0.976508	0.415454	0.725871	0.992533	0.603129	0.608562	0.0534007	-0.0133884	0.425918	0.0874661	-1.06818	0.257395	-0.0566068	0.23958	-0.723716	-0.403397	0.680695	-1.09711
		NMP_Bile_Proteomics_53	16	End	0.519272	-0.971075	0.29846	-1.52676	-0.758988	0.187201	0.183795	-0.99144	1.87395	1.54501	1.64237	1.72827	-0.546191	1.51994	0.539525	-0.592264	0.199955	1.19499	1.3873	0.700274	1.27874	1.33575	0.197639	-0.441263	-0.765037	0.306224	0.410098	0.322069	-0.684056	0.348251	0.431528	0.725603	-0.0690539	-0.360296	0.541797	0.824061	-0.694051	-0.442624	0.786685	-0.110001	0.332884	-0.919265	0.106588	0.804235	-1.22615
		NMP_Bile_Proteomics_60	18	End	1.31295	-0.269012	1.99777	-0.024641	0.149316	-1.3855	-4.31657	-1.69516	-0.521127	-0.234962	-0.0475884	0.221963	-0.221295	0.219079	1.08639	-0.953482	-2.29619	-0.408403	-0.436173	-0.406496	1.22302	2.05683	-1.20744	-0.970219	0.157624	0.651741	-0.161939	-0.358657	0.153623	2.20636	1.52658	0.561663	-1.77149	-0.472587	0.138797	-0.12651	-1.2246	-0.992342	-1.59842	0.714118	1.07905	-0.27647	0.553701	-1.45015	-0.300014
		NMP_Bile_Proteomics_66	19	End	0.388641	-0.893528	0.72373	-2.30074	-0.90642	0.114081	0.292516	-0.784608	0.966751	0.888415	0.982031	1.27424	0.138299	1.13281	-0.793358	-1.47812	0.272132	1.04616	-0.303219	0.842584	0.770092	-0.22991	-0.511361	-1.07005	-0.42826	0.686508	0.338793	0.639237	-0.062775	0.734928	1.48567	1.94027	0.0278674	-0.922419	0.227638	0.0514335	-0.543124	-0.817117	-1.43001	0.0402436	-4.06653	0.156256	0.471712	1.05789	-0.200059
		NMP_Bile_Proteomics_71	20	End	-1.15023	-0.838733	-1.03864	0.946643	-0.0579878	-0.561953	0.385701	-0.935056	1.933	-0.688112	-0.897198	-0.671142	0.208296	-0.524068	-1.20653	0.273986	-0.628762	-0.454635	0.399618	-0.524595	-0.151915	-0.613894	-0.719485	0.466262	0.723464	0.296756	0.644871	-0.408747	-0.237444	0.90678	-0.275607	0.129628	-0.427801	-0.0673551	-0.097568	-0.0543376	-0.591387	-1.23542	0.190535	-0.829565	0.22191	0.0610934	-0.376742	0.351182	-0.352117
		NMP_Bile_Proteomics_75	21	End	-0.21988	-0.417718	0.341562	-1.28687	0.465297	0.522438	0.975345	-0.562646	0.220007	0.0675274	0.125868	-0.034054	0.984259	0.466001	0.591031	-0.363164	0.425118	0.228337	1.63446	0.396757	-1.02646	-0.490017	-0.230494	-0.388123	0.230675	0.377909	0.036158	0.0696771	-0.496368	0.296417	0.080485	0.654866	0.995465	-0.124133	0.0469953	-0.297618	-0.34646	-0.295528	-0.0398086	-1.19682	0.470524	0.50143	0.321307	-0.049816	1.31083
		NMP_Bile_Proteomics_80	22	End	0.453297	0.127381	1.48405	-0.741298	0.575584	1.25976	-0.263039	-1.17589	1.16242	-0.332227	-0.0301518	0.0202976	0.150742	-0.00142182	0.420821	-0.685863	0.0925145	0.608504	0.277802	0.213414	-0.439898	0.178958	-0.538551	0.172558	0.319562	0.529651	0.312831	0.195603	0.660987	-0.433388	-3.77595	-0.90942	-0.976338	-0.0777576	0.963656	0.477085	-1.06878	-0.607408	-0.749841	-0.0624108	-0.789719	0.251865	0.564688	0.756544	0.368654
		NMP_Bile_Proteomics_86	24	End	0.355208	-0.743325	0.277992	0.594606	0.603702	0.439807	0.439919	-0.863467	1.86079	0.124954	-0.148025	0.295685	1.34652	0.701373	0.338562	0.157889	0.951713	0.116393	1.19117	0.133927	-0.223561	-0.650221	-0.718051	-0.00224653	0.498745	0.429933	0.499078	0.360411	0.302708	0.466956	-1.18598	1.07849	0.509305	-0.280566	0.506838	0.264639	0.601028	-0.519067	0.445106	2.0082	0.356373	0.820765	0.849764	0.970524	1.41209
		NMP_Bile_Proteomics_89	25	End	1.05343	-1.34848	1.30954	0.294609	-0.461458	-1.20138	-1.97952	-1.43284	-0.848187	-1.08356	-0.257385	-0.487347	1.57283	0.361606	-0.331348	-2.35017	-2.12814	-2.97071	-1.01115	0.416756	-1.50862	-2.3279	-1.77391	-1.90913	0.818875	0.371479	-1.48064	-1.56113	-1.69047	-2.40928	0.945301	0.12586	-0.163381	-0.743046	-1.57276	-1.00654	-0.723844	-1.22818	-3.2335	-3.17478	-2.53064	1.35669	-2.89153	1.74436	1.60163
		NMP_Bile_Proteomics_94	27	End	0.0376849	-1.04854	0.637416	-3.44784	0.605179	-0.390083	0.76012	-1.32024	-1.72468	-0.00597218	-0.0248056	-0.218076	0.280309	0.0291201	-0.410013	-0.906239	-0.606547	0.485656	1.94614	-0.870513	-0.102969	0.0199254	-0.848686	-1.41479	0.345501	0.323543	-0.780567	-1.18886	-0.747144	0.714514	0.998778	-0.853738	-1.00666	-0.603143	-1.70365	-0.326951	-1.00006	-1.43798	-0.352087	-2.98599	-2.62891	0.295534	-2.11462	0.633828	0.534548
		NMP_Bile_Proteomics_100	28	End	-0.85558	-1.62778	0.399722	-0.671766	0.968661	-0.693954	-0.299993	-0.950129	-0.374911	0.631514	0.628912	0.798781	-2.22405	0.526734	0.375396	-0.952017	-0.440896	0.799738	0.45647	0.103472	0.30351	0.349972	-0.538785	-0.341266	-0.938736	-0.055965	-0.340016	-0.444384	0.348025	-0.194027	0.196517	0.127699	-0.125634	-0.735515	-1.32666	-0.058018	-0.572399	-0.744074	-0.766125	0.366037	-0.306875	0.498505	-0.729178	0.178065	-0.743811
		NMP_Bile_Proteomics_103	29	End	0.522821	-0.794618	1.06772	0.123217	0.0696635	0.175724	-0.626781	-1.42679	1.40629	0.462411	0.938035	1.13948	-0.0946738	0.675605	-0.44668	-1.75841	-0.625075	1.14411	-0.025006	0.0298383	0.748295	1.30503	-1.21008	-1.48168	-0.0380213	-2.80558	-0.367931	-1.2837	-1.6819	1.50593	0.613025	1.1578	-0.631677	-1.50423	0.575954	-1.11362	-0.538835	-1.14026	0.81284	-0.171243	-0.235046	-0.18678	-1.65546	0.167603	-0.369454
[truncated: 2,820 more columns]

## Sheet: Figure 3b
	Figure 3b
		Timepoint	Component 2	Component 1
		30min	20.4849	-76.8812
		30min	11.2316	-57.5149
		30min	3.73254	-43.7168
		30min	-1.65116	90.5464
		30min	4.00831	-60.3314
		30min	1.4714	136.935
		30min	-1.31822	-65.9226
		30min	-9.058	-40.5526
		30min	4.79421	-73.5045
		30min	17.012	-58.8675
		30min	-3.09761	-32.5877
		30min	-13.5355	9.49684
		30min	15.1914	-82.2377
		30min	-15.6832	30.5442
		30min	-0.62588	-56.1409
		30min	67.1848	-68.5842
		30min	14.2141	-72.2406
		30min	10.4811	-74.5818
		30min	-0.52757	-53.4817
		30min	3.99912	-57.5621
		30min	2.64786	-70.9971
		30min	35.6124	-74.0654
		30min	-1.67217	-49.8339
		30min	24.0271	-68.5415
		30min	10.3105	-49.5029
		30min	-11.4893	-50.1238
		30min	-9.23626	-41.946
		30min	-45.8167	-11.9539
		30min	257.9	97.9529
		30min	-31.4284	-48.2041
		30min	68.8436	-7.2966
		30min	-49.8602	-4.19795
		30min	-43.2475	-31.6187
		30min	-0.11501	-55.4316
		30min	36.5438	-16.3651
		30min	-37.0299	-40.6561
		30min	-25.6203	-48.4276
		30min	-7.29488	-33.9471
		30min	31.584	-114.881
		30min	-35.6577	-42.4401
		30min	-7.43939	-26.3165
		30min	-15.0433	-32.4213
		30min	-31.0248	-35.6686
		30min	17.6376	20.4616
		30min	-24.6956	-17.4343
		30min	-8.67293	8.82231
		30min	-7.94007	11.5979
		30min	7.56951	-23.1755
		30min	-15.6314	13.4894
		30min	123.648	-11.7609
		30min	-26.0798	-24.1341
		30min	-1.762	-30.5374
		30min	-25.5261	-43.8195
		30min	-34.8693	-44.2129
		30min	-16.9923	-9.54921
		150min	12.7921	-22.6784
		150min	24.3949	-36.1749
		150min	-15.914	7.56559
		150min	-21.4413	114.718
		150min	-3.23394	23.2693
		150min	60.1582	173.488
		150min	-13.3301	-28.8511
		150min	-30.0394	70.3409
		150min	-43.2418	133.179
		150min	8.55215	-42.0895
		150min	-23.1231	87.4369
		150min	17.3988	-73.1414
		150min	-2.95706	-40.0013
		150min	-41.4118	178.538
		150min	-18.712	56.7523
		150min	48.4422	-57.6455
		150min	0.758316	-51.4143
		150min	15.631	-33.9034
		150min	-70.0085	109.47
		150min	14.5971	22.3025
		150min	-1.13029	-33.1088
		150min	28.519	-26.3354
		150min	18.9448	87.5161
		150min	-26.9918	25.3223
		150min	-24.0785	140.63
		150min	-2.4299	-8.43377
		150min	-0.82349	-9.74919
		150min	-37.6626	-9.27966
		150min	96.4059	-19.4294
		150min	0.821041	-11.3762
		150min	153.966	198.274
		150min	-44.2035	-5.07402
		150min	-40.1687	21.3356
		150min	28.6128	14.24
		150min	-37.5549	13.8525
		150min	-21.7594	8.64661
		150min	11.2953	23.888
		150min	-15.9397	21.4165
		150min	-40.2461	10.9866
		150min	-40.4039	50.858
		150min	-63.5884	78.2479
		150min	-31.908	23.072
		150min	25.8031	35.3423
		150min	-9.17161	36.4648
		150min	-7.48981	57.3393
		150min	-2.00097	63.7475
		150min	27.043	-6.53934
		150min	-21.1912	174.353
		150min	51.4841	-7.26144
		150min	-1.9646	21.7598
		150min	-26.5453	23.536
		150min	-45.8776	71.9254
		150min	-43.8958	42.2203
		150min	-5.66779	14.7724

## Sheet: Figure 3c
	Figure 3c
		Timepoint	Component 2	Component 1
		150min	17.1166	-71.2429
		150min	23.9986	-88.6149
		150min	-16.3862	-40.2723
		150min	8.97857	67.808
		150min	4.58778	-27.58
		150min	123.388	119.389
		150min	-13.8957	-74.8209
		150min	-19.0487	27.176
		150min	-3.89571	90.6298
		150min	6.69699	-91.4771
		150min	-4.65091	44.7964
		150min	5.88013	-120.547
		150min	-6.97763	-86.7724
		150min	16.4322	133.034
		150min	-5.14642	12.7657
		150min	40.9686	-112.059
		150min	-3.94617	-98.4648
		150min	18.2102	-85.5758
		150min	-48.8321	76.084
		150min	20.4374	-29.2379
		150min	0.899018	-78.6073
		150min	34.5511	-78.5462
		150min	50.9704	35.073
		150min	-21.6061	-16.789
		150min	10.6371	94.6073
		150min	-1.75834	-59.3519
		150min	1.50654	-61.9661
		150min	-43.1042	-54.4376
		150min	88.3663	-87.9962
		150min	6.56973	-61.8787
		150min	208.21	127.179
		150min	-40.2714	-47.1586
		150min	-20.7673	-18.3392
		150min	36.9425	-41.6981
		150min	-27.7997	-30.5736
		150min	-14.5511	-39.2418
		150min	22.854	-33.6138
		150min	1.80606	-25.3476
		150min	-28.8569	-32.3385
		150min	-13.365	10.0529
		150min	-38.2917	35.8385
		150min	-14.7204	-22.3128
		150min	34.2052	-22.3647
		150min	8.33858	-14.2293
		150min	10.1988	6.24086
		150min	25.8398	11.4437
		150min	37.9664	-62.3087
		150min	25.1748	130.875
		150min	54.9596	-65.3805
		150min	7.77121	-27.9152
		150min	-12.0765	-23.1528
		150min	-30.7644	30.3345
		150min	-23.6381	0.217431
		150min	-2.21432	-32.8568
		End	-60.7309	99.2783
		End	-32.5589	128.515
		End	-54.1547	104.438
		End	133.651	42.0271
		End	-26.3191	-47.6676
		End	-37.1513	35.2695
		End	-50.7099	94.6706
		End	-23.2286	-4.64915
		End	-30.7823	29.5308
		End	-43.0292	57.6374
		End	-18.1223	115.377
		End	-3.12238	15.7456
		End	-43.6732	11.1394
		End	-46.4261	75.2353
		End	-25.1516	-17.021
		End	-2.00892	95.4233
		End	16.069	-48.8507
		End	-70.1789	-15.0549
		End	58.8957	-70.9805
		End	137.686	48.8653
		End	-61.3313	-44.3607
		End	-38.2429	-26.3338
		End	-45.5981	-19.7566
		End	-59.2928	66.7125
		End	-48.1599	3.31813
		End	3.50364	2.2072
		End	22.0379	-29.9838
		End	4.99846	-12.6554
		End	23.2483	-52.0238
		End	42.7297	142.045
		End	-18.6919	72.9996
		End	-36.4102	5.88199
		End	-65.6411	54.5468

## Sheet: Figure 3d
	Figure 3d
		Gene name	-Log students t-test 150min vs 30min	Log2 Students t-test difference
		NUDT4B;NUDT4	5.63921	-2.1664
		IGLV8-61	0.677483	0.687632
		IGLV7-46;IGLV7-43	0.115389	0.154292
		IGLV3-10	0.974258	-0.865494
		IGLV3-9	1.1104	0.711596
		IGKV2-28;IGKV2D-28	0.00474448	-0.00803321
		IGHV4-4	0.675462	-0.667557
		IGKV2D-24;IGKV2-24	0.133442	0.100811
		IGKV2D-29	2.42036	0.538943
		IGKV3D-15	1.30163	0.836877
		IGKV1D-8	0.368415	-0.592385
		IGHV3-49	1.36813	0.664659
		IGKV6D-21	0.600692	-0.50088
		IGHV6-1	1.32964	0.746581
		IGHV3-15	0.0904364	-0.123188
		IGHV2-26	2.69729	-1.3195
		IGHV3-73	0.703605	0.532269
		IGHV3-74	1.29787	1.08663
		IGHV3-43	0.0494119	0.0558626
		IGLV9-49	0.854494	-0.816745
		IGHV3-72	0.586561	-0.80361
		GATD3B;GATD3	0.251534	-0.222595
		IGKV1D-13;IGKV1-13	1.43988	-1.03128
		IGKV3D-20	0.510071	0.558298
		IGHV1-3	0.504831	0.388463
		IGHV1-18	0.297197	-0.31276
		IGHV3-20	0.656571	0.289106
		IGHV4-28	1.54188	-1.26524
		IGHV3-35	0.755636	-0.638175
		IGHV3-38	0.0155397	-0.0283798
		IGHV5-51	0.899782	0.757164
		IGKV1-8	0.75834	0.741585
		IGKV1-12;IGKV1D-12	1.89209	0.879887
		IGHV3-64D	0.667993	-0.829094
		RBM47	0.629657	-0.537563
		UBA6	8.8338	-2.71065
		ESYT2	0.916408	-0.734894
		IGLC7	1.15987	0.540926
		ILVBL	0.492856	-0.433145
		FUOM	0.0996527	-0.166999
		POTEF	2.81214	-2.4942
		CNOT1	0.601857	-0.450202
		C2orf72	3.39325	-1.23793
		ASPDH	0.0571675	0.0795425
		PGP	0.163491	0.251071
		TRIM75	0.173185	-0.201883
		SNRPGP15;SNRPG	3.29321	-1.38161
		B3GALT9	5.50524	-1.98622
		SMIM1	1.58544	1.59243
		SPATA31C2;SPATA31C1	0.326993	0.683211
		HNRNPCL3;HNRNPCL1;HNRNPCL4	1.46537	0.759647
		NACA	0.79479	-0.939729
		SMIM22	0.963117	-0.64173
		PDLIM1	2.00139	-1.46414
		MYO1C	0.0137038	0.00962563
		SNAP23	5.23243	-2.6091
		LGALS9;LGALS9B;LGALS9C	4.95172	-1.98504
		STXBP3	6.7133	-2.17176
		MASP2	2.50214	1.66704
		RAB27B	3.06645	-1.70941
		AP3B1	5.34174	-1.8549
		LGALS8	0.0135399	0.0212905
		NDUFS8	1.47616	-0.860168
		PSMD11	0.378939	-0.339522
		PSMD12	0.563022	-0.473952
		PSMD9	0.85553	-0.876559
		PGRMC1	0.655965	-0.438384
		HIP1	10.3209	-2.84152
		CLIC1	0.756211	-0.339064
		EIF3F	4.68446	-2.06043
		MATN2	0.279525	-0.382203
		ORF2	3.60616	1.42481
		QSOX1	2.42633	0.848046
		IPO5	0.683444	-0.59531
		DNM1L	1.24615	-0.892561
		RTCA	2.09091	-1.36064
		MANBA	0.092588	0.135672
		AGRN	0.986977	0.583303
		NDUFA4	10.7209	-3.44381
		PSMD14	1.81875	-1.50133
		STK25	2.42896	-1.2433
		VWA5A	1.41942	-0.945805
		SDCBP	0.0566725	0.0753116
		NOP56	14.8265	-3.5019
		DDX3X	3.35263	-1.83647
		PIR	0.066344	0.126563
		KPNA4	6.74751	-2.70089
		PPP6C	0.604945	-0.681093
		CES2	1.59968	-1.19281
		FBP2	0.435014	0.649973
		ACACB	0.0644309	0.0945549
		PDXK	2.58482	-1.14256
		SDHD	7.74617	-2.41696
		HSPB6	4.21507	-2.73312
		COPE	1.62673	-1.1077
		AP3D1	1.65809	-1.08916
		CCS	0.736867	-0.802565
		ENPP3	1.0458	-0.585591
		ABLIM1	5.16094	-3.35829
		ADAM10	2.11803	-1.35363
		CDIPT	6.82702	-2.31376
		PRMT5	0.241142	-0.325771
		NHERF1	0.140403	0.149082
		TPP1	1.30151	-0.955859
		NRP1	0.574492	0.566404
		APOL1	0.121916	-0.157618
		PSMA7	0.517184	0.357476
		SCAMP3	1.81672	0.810832
		OPLAH	0.0144502	-0.0160953
		MGST3	0.924636	-0.928258
		TAX1BP3	2.82309	1.43327
		HAT1	0.430021	-0.369112
		UBE2L6	0.460934	-0.745602
		CASK	0.61084	-0.734514
		UQCRQ	4.25474	-2.47751
		MYL12B;MYL12A	11.5881	-3.35513
		HGS	0.623556	-0.428614
		VPS26C	6.29242	3.57176
		HNRNPDL	1.66885	-1.27451
		XPO1	0.466039	-0.499659
		TRIM66	1.09109	-0.902746
		PDZD2	9.90603	-3.53574
		SPTBN2	1.74956	1.29373
		PLXNB2	0.673952	-0.605907
		PFAS	0.667779	0.615449
		CHUK	9.4251	-4.73002
		SCAMP2	3.55737	-2.22148
		ARPC1B	0.493464	0.420082
		ARPC2	3.67151	0.61754
		ARPC3	0.185099	0.220589
		PLSCR1	0.848885	-0.925177
		PGRMC2	4.3715	-1.64091
		VILL	16.5051	-5.0337
		GNPAT	1.42077	-1.19134
		LAMA5	0.132601	0.116359
		RER1	5.96142	-2.27798
		SURF4	6.9212	-3.21005
		PMM2	0.828721	-0.673571
		TM9SF1	2.72017	-1.2349
		MID1	0.505013	-1.12176
		EIF3D	1.0907	-1.00009
		EIF3H	1.49761	-1.51848
		TMPRSS2	0.82417	0.827198
		STX7	0.145156	-0.153073
		ABCC3	0.289867	-0.333219
		TLR3	0.622398	-0.406214
		CAPN5	0.127053	-0.108126
		YKT6	0.70807	-0.661519
		ARPC5	0.877577	-0.845369
		TAPBP	9.85364	-2.72851
		MEFV	0.187039	0.226623
		DHX15	2.66478	-1.99062
		CYB5B	0.730949	0.392239
		PHGDH	0.0326062	0.0229279
		PSMD3	1.52208	-0.96849
		PAPSS1	7.55018	-2.53358
		TREH	0.996106	1.22694
		MAP3K13	2.62776	-1.12905
		TGFB1I1	4.3662	-1.80412
		EEF1E1	2.7006	-1.3558
		HNRNPR	0.445553	-0.5462
		TXNL1	0.0208524	-0.0189853
		FIBP	0.596716	-0.421422
		AKR7A2	1.45172	-0.855925
		PROM1	0.122783	0.194933
		EPB41L2	2.33793	-1.55519
		ATP8B1	0.218275	-0.251359
		SGCE	0.28547	-0.316816
		XPOT	1.24022	-1.09951
		DNPH1	0.870822	-0.72658
		TRAPPC3	2.46325	-1.34332
		CHMP2A	0.036235	-0.0578763
		TSPAN6	0.676495	-0.472225
		PLRG1	1.58734	-0.820367
		NDUFB5	6.91772	-2.60545
		GET3	1.17413	-0.954338
		BUB3	3.98076	-1.33047
		SULT1B1	1.39571	-1.16734
		ACTN4	0.0427167	-0.0172566
		GSTZ1	1.45606	0.541717
		AP1G1	2.19244	-1.41392
		SYNGR2	6.44803	-3.2853
		NARS1	2.76689	-1.77654
		KRT86	0.0620419	0.112475
		MYO1B	0.312797	0.29163
		NUDT21	1.1515	-1.10623
		LANCL1	0.176673	-0.165439
		SLC37A4	3.07494	-1.60579
		NRDC	6.13323	-2.16841
		AHCYL1	8.33821	-3.02413
		CD5L	0.196533	0.239728
		XPNPEP2	0.761172	0.92397
		AKR1B10	1.55171	-0.719575
		KALRN	0.419971	0.479146
		GMFG	0.340596	-0.442844
		PRPSAP2	0.265902	-0.356798
		SPAG9	0.202082	0.205226
		URB1	0.730925	0.774028
		MGRN1	4.5252	-2.40825
		OPA1	0.386052	-0.350384
		PPL	1.72772	-1.34612
		ACSL4	2.59482	-1.18691
		SNX3	2.07459	-1.24798
		SORBS3	7.97908	-2.10703
		SYNCRIP	1.69283	-0.619795
		B4GALT4	1.92567	-1.12167
		GMDS	1.61359	-0.891074
		PLOD3	1.58616	0.826405
		TLR2	1.13249	1.18238
		DIAPH1	0.207384	-0.241527
		EXOC3	0.376966	-0.319032
		UGT1A9;UGT1A7;UGT1A8	2.28805	-1.51956
		PLIN3	1.30856	-1.03827
		KPNA6	5.37661	-2.08263
		UGDH	1.03816	0.338547
		CTNND1	6.33826	-2.45876
		SNX2	1.1145	-0.75275
		DPM1	3.24047	-1.78493
		USO1	0.205376	0.140192
		TOM1	0.330426	-0.373167
		H2BC12;H2BC12L;H2BC5;H2BC4;H2BC18;H2BC9;H2BC15;H2BC14;H2BC13	0.734221	0.503365
		CCDC22	0.43773	0.337857
		DKC1	7.86821	-2.44353
		EIF5B	0.242331	-0.400934
		DIAPH2	0.3456	0.299681
		DNAJA2	3.33974	-2.02947
		CUTA	0.115532	-0.120462
		CTSV	9.05663	-3.40521
		WDR1	3.0328	0.600518
		ROCK2	2.06925	-1.36707
		CPNE3	0.969102	-0.7029
		HIP1R	4.59839	-1.88337
		CLUH	3.17744	-1.30671
		DNAJC13	1.8083	-1.07133
		PPP6R2	0.739127	-0.536665
		XYLB	1.09141	-0.841706
		GGCT	0.194575	-0.275735
		NDUFS7	2.67235	-1.31426
		NDUFS2	1.2792	-1.14761
		PDCD6	2.6258	-1.39309
		TBCA	4.73099	-2.11259
		VPS4B	1.85289	-1.61018
		MPDU1	3.98872	-1.83939
		ENTPD5	0.472373	0.549664
		MACROH2A1	2.53424	-0.843508
		SH3BGRL	0.419612	-0.337817
		FLNB	0.35121	0.130864
		CS	10.8405	-2.64396
		SEC22B	2.09389	-1.35847
		VPS26A	1.31403	-0.975571
		NDUFS3	1.59591	-1.38306
		SRSF10	0.289501	0.249453
		ECI2	1.68678	-1.99301
		SF3B1	10.9177	-3.14638
		CSDE1	7.48871	-2.37574
		LRP6	0.103741	0.161953
		MYCBP2	1.49706	1.15373
		PGLYRP1	0.654455	0.626189
		LYPLA1	2.69182	-1.76041
		FCN3	1.87572	1.55435
		SNRNP200	0.409148	-0.446724
		TIPRL	2.90328	-1.1094
		PPM1B	2.15414	-1.27452
		UGT2B17	3.90656	-2.26232
		EIF3G	2.33409	-1.10356
		CBR3	1.01119	0.361465
		PSMD10	3.66119	-1.94774
		IDH1	7.40935	0.941259
		ATRN	5.21741	1.13348
		RBBP9	0.251967	-0.333572
		ALDH1L1	6.28927	1.34599
		ARL6IP5	8.84558	-2.9132
		DYSF	0.00621353	-0.00743038
		DCTN3	2.26102	-1.59393
		BBOX1	1.46334	0.988384
		FLOT1	0.656781	0.589931
		ATP5MG	4.68184	-2.81441
		CPD	0.00453502	0.00584436
		GLRX3	0.513814	-0.55101
		ANXA9	11.7181	-3.68504
		CDKL5	5.31438	-2.27274
		SEC14L2	4.02627	0.838434
		CIAO1	3.9061	-1.69756
		DDAH1	0.933259	-0.622279
		MTA2	0.0654319	-0.0638055
		CNTN5	0.184616	0.391623
		ALDH1A2	0.132552	0.118022
		KBTBD11	0.893017	-0.517761
		TOMM70	0.405197	0.381236
		MYO1D	0.509744	-0.435856
		SEC24D	0.433171	0.38572
		UFL1	1.37798	-1.18134
		SORBS2	0.528329	-0.627068
		TMEM63A	0.0511655	0.0535051
		PLPBP	3.40419	-1.65741
		ERLIN2	0.541099	-0.610988
		AP2A2	3.29631	-1.75298
		SEC31A	0.341083	-0.394011
		TJP3	2.33497	-1.269
		AKR7A3	1.0353	-0.498654
		NDUFB4	4.86373	-2.09097
		RTN3	3.07512	-3.00373
		STBD1	0.23181	0.220949
		SNX4	0.519215	-0.379512
		APOL3	2.13904	-1.24821
		NDUFC2	9.43126	-4.63256
		NDUFA10	5.91112	-3.15566
		PGLS	0.198509	-0.212961
		PAPSS2	2.62896	-1.61558
		ABCB11	1.46867	1.02065
		ATG7	13.7094	-4.33174
		LYPLA2	12.0788	-3.9199
		IPO7	1.45693	-1.26185
		PGM3	0.302328	0.260929
		SVIL	1.93225	-1.10804
		AHSA1	2.34863	-1.71824
		APOM	2.18324	1.20784
		LCA5L	0.746589	-0.511539
		PSMG1	0.436311	-0.425526
		H6PD	0.889523	-0.652575
		SEC24A	0.933464	-0.817336
		SEC24B	1.08975	-0.686671
		ADGRL2	0.0122512	-0.020311
		VNN1	2.80738	1.68201
		MPC2	5.70329	-1.97081
		ETHE1	4.3485	-1.9675
		ACSL3	5.27623	-2.23241
		ASMTL	0.52164	-0.626561
		KRT75	4.99219	-1.55352
		RAB3D	1.61247	-1.16386
		OXSR1	0.155306	-0.200916
		HSPA4L	0.138124	0.125072
		LSM8	1.79343	-1.15523
		AP2A1	2.1446	-1.28917
		AIFM1	0.692675	-0.637949
		CLDN1	0.469527	-0.537231
		EML2	0.286102	-0.372248
		TSPAN15	2.50831	-1.41418
		BPNT1	0.0212989	0.0276984
		DDAH2	0.442518	-0.498715
		TRUB2	0.44222	0.730454
		FTCD	2.06026	0.638287
		NUDT3	4.54915	-2.23373
		AGR2	7.42427	-2.91921
		NDUFB10	2.08239	-1.04551
		ACTL6A	0.262763	0.221222
		CYB5A	4.55557	-2.04964
		ADH1B	5.04005	0.841339
		ADH1C	6.86783	0.89604
		LDHA	5.32989	0.744088
		ALDH1A1	3.76436	0.708173
		GLUD1	2.8266	-0.982199
		CYB5R3	2.62081	-1.42557
		GSR	0.296269	0.14105
		MT-CO1	3.50972	-1.88327
		MT-CO2	0.463895	-0.547951
		MT-CO3	0.275389	-0.246317
		PAH	0.782541	0.437498
		SOD1	0.651787	0.40582
		CP	8.25551	1.17695
		OTC	1.00055	-0.88615
		F13A1	2.20806	-1.65512
		PNP	8.78536	2.56553
		HPRT1	0.609187	0.553966
		GOT2	0.742447	-0.7774
		EGFR	0.0168343	-0.0228809
		PGK1	2.3264	0.557917
		AK1	0.903628	0.505844
		F2	3.19751	0.969942
		C1R	6.58729	1.47498
		HP	9.78592	1.37057
		HPR	0.267162	0.307321
		F9	0.55028	0.265657
		F10	0.110866	-0.167721
		CFD	0.642134	-0.618971
		PLG	5.66356	1.07877
		F12	6.22966	1.3408
		CFB	8.79175	1.20623
		MT-ATP6	5.05992	-2.60546
		CA1	2.36039	1.34632
		CA2	0.724476	0.457799
		ASS1	4.86689	0.849406
		SERPINC1	4.69736	0.877392
		SERPINA1	5.47316	0.996226
		SERPINA3	3.89396	0.88682
		AGT	6.57421	1.57813
		A2M	6.16767	1.31761
		C3	9.16602	1.29217
		C5	8.72285	1.32331
		TIMP1	3.05609	1.64922
		CST3	1.96004	1.10912
		KNG1	5.70532	1.02328
		KRAS	1.41075	-0.992214
		LDLR	0.240569	0.328534
		JCHAIN	0.973744	0.539054
		IGKV1D-33;IGKV1-33	0.312915	-0.516352
		IGKV1-39;IGKV1D-39	0.124175	0.185585
		IGKV1-17	0.261034	-0.316129
		IGKV1-5	0.354297	-0.411022
		IGKV3-20	0.656349	0.37828
		IGKV3-15	1.1209	0.424306
		IGLV1-47	0.231952	0.144942
		IGLV1-51	0.0301105	0.0419447
		IGLV1-40	0.232884	-0.232294
		IGLV2-14	0.471355	-0.647164
		IGLV2-8	0.164728	0.22899
		IGLV3-19	0.999657	-1.02457
		IGLV3-25	0.508535	0.316168
		IGHV1-69	0.193839	0.305126
		IGHV1-46	3.20768	-1.43387
		IGHV3-23	4.29553	-1.60968
		IGHV3-13	0.444375	-0.411595
		IGHV3-30;IGHV3-30-5	1.89239	0.569655
		IGHV3-7	2.02572	0.518208
		IGHV3-9;IGHV3-43D	0.0187481	0.0383922
		PIGR	1.29258	0.53213
		IGKC	0.532597	0.427121
		IGHG2	1.03608	0.336938
		IGHG3	1.66447	0.530919
		IGHG4	1.28445	0.541308
		IGHM	4.26453	1.15931
		IGHA1	1.15695	0.431163
		IGHA2	0.112038	0.148397
		IGHD	0.963475	-1.02114
		HLA-B	2.41484	-1.58963
		HLA-DRA	1.77096	-0.998207
		HLA-DRB1	0.448036	-0.412441
		HBZ	0.0448115	0.0831861
		HBD	1.40871	0.939963
		HBE1	0.122134	-0.120419
		COL1A1	0.778319	0.658507
		CRYAB	1.7256	-1.67557
		KRT14	1.00133	-0.357513
		KRT6A	0.0482079	0.0309379
		LMNA	4.44958	-0.812109
		SPTA1	1.85332	1.22274
		APOA1	2.11379	0.613736
		APOE	2.99455	0.969912
		APOA2	3.55783	1.01673
		APOC1	0.633503	0.526135
		APOC2	0.424068	0.418229
		APOC3	0.404672	0.627785
		FGA	11.8917	1.84165
		FGB	11.1422	1.62913
		FGG	11.4424	1.66335
		SLC4A1	2.39687	1.97996
		CRP	6.00632	1.74689
		APCS	0.0571996	-0.0262317
		C1QA	8.74742	2.18615
		C1QB	9.65128	1.78794
		C1QC	8.37675	1.79871
		C9	6.7164	1.06849
		APOH	5.08631	1.22486
		LRG1	7.16507	1.38265
		FN1	7.18935	1.84813
		RBP4	14.9587	2.39365
		AMBP	7.52611	1.5107
		ORM1	5.25138	1.21839
		AHSG	4.6277	0.923788
		TTR	1.28871	0.577002
		ALB	3.20971	0.957414
		GC	5.31263	1.11102
		PF4	1.12471	-1.48976
		TFRC	0.0283016	0.040104
		TF	3.31056	0.746921
		LTF	6.64882	1.47622
		HPX	6.01161	1.30785
		FTL	3.7354	1.2172
		FTH1	1.36573	1.07829
		MT2A	0.582886	0.669253
		MT-ND2	0.556154	-0.398385
		ANG	1.24974	0.813571
		F11	0.486128	0.539854
		KLKB1	3.86386	1.09499
		MMP1	3.30493	1.75709
		C4BPA	4.80288	1.45075
		VTN	2.39693	0.64497
		CAT	2.29143	1.06967
		GBA1	0.106012	-0.102558
		FUCA1	1.47947	0.924614
		PROC	0.17521	0.242555
		ALDOA	0.133058	0.0847173
		CSTB	0.0492636	0.0394818
		ANXA1	0.661197	-0.340271
		APOB	5.3955	1.23762
		SOD2	1.71479	-1.10812
		LCAT	0.0131324	0.0242931
		HRG	4.63699	1.13412
		A1BG	4.40021	1.21142
		KRT6B	3.38299	1.48749
		KRT1	3.36649	1.45196
		VWF	2.00439	1.27246
		SHBG	1.19064	1.0151
		GAPDH	1.27911	0.426273
		ASL	6.04512	0.78506
		IGKV1-16	0.237032	-0.376782
		IGKV3-11	0.0248317	0.0303456
		HLA-A	1.12609	-0.600019
		CAPNS1	3.80906	-1.73697
		HSPB1	4.79063	-1.55284
		CYBB	2.16167	-1.07705
		RPN1	1.03196	-0.772594
		RPN2	4.14105	-2.68941
		GNAI2	0.792932	-0.394447
		H2AC4;H2AC25;H2AC6	0.0466199	-0.0851671
		ATP1A1	1.53247	-0.680757
		ATP1B1	0.844721	-0.903246
		ALDOB	6.69074	1.00274
		ARG1	13.4658	3.08073
		APOD	0.198682	0.201387
		ALDH2	3.20228	-0.594021
		S100A8	1.00425	0.765476
		SERPINE1	1.12449	1.302
		SLC25A5	3.3513	-1.41715
		SERPINA5	4.68427	1.327
		SERPING1	2.97645	0.770953
		CFI	3.80411	1.02861
		F13B	0.0463931	0.0463538
		ISG15	1.26775	-0.981028
		LGALS2	7.02622	-3.15427
		MPO	1.81641	1.39374
		PCCA	10.0764	-3.08869
		PCCB	2.52802	-2.08934
		ALPL	0.196726	0.275138
		EIF2S1	0.356828	-0.271396
		ICAM1	1.99255	1.46399
		RPLP1	0.28979	-0.288375
		RPLP2	0.429201	0.465084
		RPLP0	2.36183	0.815584
		FABP3	4.25377	2.5809
		REG1A	3.40125	-1.64588
		CLEC3B	4.58711	-2.41976
		SSB	1.88216	-1.31593
		SERPINA7	4.92958	1.36242
		SERPIND1	6.71237	1.27427
		ITGB1	0.106862	-0.153194
		KRT18	6.39916	-0.861333
		KRT8	6.17364	-1.01631
		HPN	5.64593	1.80787
		UROD	1.13753	0.703931
		INSR	0.503821	0.651813
		BCHE	2.48466	1.49164
		IGKV2-30	0.0130502	0.0193157
		IGKV4-1	0.670426	0.370773
		IGHV4-34	2.47121	0.7327
		GSN	0.339379	-0.120676
		ATP5F1B	2.88939	-0.752807
		C2	6.13256	1.19456
		S100A9	0.000871721	-0.00161707
		S100A6	0.422593	0.260953
		APOA4	0.335039	0.165507
		EIF4E	0.942482	-0.749518
		ENO1	3.20635	0.712861
		PYGL	6.42761	1.13692
		GPI	4.99583	0.713476
		NPM1	2.01904	-1.6721
		TPM3	0.255995	-0.375768
		ITGAV	3.58855	-1.58454
		HEXA	4.5145	1.63653
		H2BC11;H2BC17;H2BC3;H2BC21	1.63697	0.54848
		EPHX1	0.380606	-0.288918
		DBI	1.49505	-1.32614
		FABP1	1.48503	0.414793
		LDHB	0.168674	0.130251
		NEFM	0.0460064	-0.0953055
		GPX1	1.53085	-1.28634
		PGK2	1.25177	-0.745721
		PROS1	4.19582	1.35043
		P4HB	0.0934298	0.0461023
		H1-0	5.32529	-2.22246
		ASGR1	0.655685	-0.702574
		ASGR2	3.83646	-1.68285
		ADH1A	5.44374	1.11881
		CSF1R	1.44094	1.30184
		CTSD	0.198557	0.0935664
		ANXA2	1.37474	-0.404745
		C8A	5.82396	0.9078
		C8B	5.19705	0.823034
		C8G	5.40791	0.907294
		CAPN1	0.281572	-0.157966
		TUBB	4.43923	-1.41322
		CA3	1.05619	1.05803
		PRSS1	2.07295	1.41884
		DCN	0.513325	0.466641
		PSAP	4.33518	-2.17179
		HEXB	1.75581	0.620562
		CTSL	6.64505	2.16952
		PFN1	3.02917	0.728074
		BPGM	1.86582	1.10729
		APRT	0.0125119	-0.00877853
		EPRS1	4.36275	-1.79208
		CTSB	2.99082	0.823954
		LDHC	1.15727	-2.40998
		HSP90AA1	0.292535	0.116351
		GALT	0.383446	-0.429792
		HNRNPC	0.604268	0.574359
		LAMB1	0.173847	0.174478
		YES1	2.04465	-1.06137
		LYN	0.808847	-0.858193
		FH	1.18835	0.47535
		THBS1	5.93242	1.53463
		GJB1	1.06638	1.25319
		COL1A2	2.88026	2.03004
		ANXA6	2.82287	1.16689
		RHOC	2.92312	-1.38175
		CD55	0.986351	0.811084
		ABCB1	0.0708039	-0.0832792
		SERPINA6	3.98731	0.966379
		SLC3A2	0.00880167	0.0134104
		GUSB	0.273337	0.245891
		PFKM	0.615602	-0.667146
		HSP90AB1	0.391409	0.141042
		SRPRA	0.316797	-0.385092
		ELANE	1.96852	1.18212
		MMP2	0.488225	-0.658944
		GSTA1	6.03568	0.670666
		SOD3	0.376647	-0.211702
		CTSG	0.222124	0.306246
		ADH4	7.42234	1.11404
		HMBS	0.456154	0.477176
		MME	1.2478	0.706307
		LPA	1.37043	1.27074
		PDHA1	4.18849	-2.67789
		CD14	6.82171	2.27245
		CYC1	3.60149	-1.94532
		MET	0.646832	0.525481
		CFH	6.55111	0.93591
		SNRNP70	12.4789	-3.5524
		FCGR3A	15.6389	3.68034
		VIM	2.89069	-0.805816
		SERPINF2	9.95569	1.43515
		RPS17	4.01706	-2.18299
		KRT19	9.61742	-1.46982
		KRT7	6.80602	-1.41521
		GNAI3	2.71869	-1.68122
		ANXA5	2.68107	-0.784091
		KRT16	1.08518	-0.991873
		RPSA	1.07128	-0.705086
		SNRPA	4.05601	-1.8098
		ENO2	2.40501	1.06996
		HBQ1	1.27436	1.0969
		ACAA1	0.357205	-0.416402
		GSTA2	2.28547	0.858401
		GSTP1	3.0963	-0.764418
		MMP7	0.102598	0.133174
		VIL1	1.44911	-1.03951
		LGALS1	0.0116161	-0.0152745
		QDPR	4.02127	0.616985
		HMGB1	1.07636	-0.863377
		RBP1	4.34535	-2.43693
		FBP1	5.84172	0.88681
		GNAO1	0.294687	-0.242571
		SPARC	0.431909	0.447878
		GSTM1	0.144215	0.239281
		CLTA	1.53003	-0.803453
		ANXA4	1.42976	-0.432622
		CNP	0.489556	-0.344798
		DLD	6.90219	-3.03229
		HNRNPA1	0.217809	0.119856
		SNRPA1	2.00676	-1.02994
		CTSH	1.28617	-0.808271
		COX6C	1.25727	-1.1957
		TACSTD2	1.32868	-0.992552
		C1S	6.50169	1.48914
		PARP1	1.60593	-1.09796
		ALOX5	0.0290659	0.0299408
		FURIN	3.92376	2.28477
		LTA4H	0.779149	0.325886
		ALDOC	2.23553	0.587373
		C4A	7.5356	1.31606
		C4B	7.29091	1.40927
		H2AZ1;H2AZ2	0.0122623	0.017497
		GSTT2B	0.135426	-0.18731
		SAA1	0.431496	0.630009
		SAA2	0.75269	0.960211
		MT1HL1;MT1H	3.68752	-1.52995
		SETSIP;SET	0.278672	0.383087
		SULT1A3;SULT1A4	0.716199	-0.480247
		C8orf89	0.435039	0.585972
		HSPA1A;HSPA1B	0.381964	-0.146825
			1.12014	0.324327
			0.201861	-0.282776
			1.66066	0.416522
			5.55524	1.3469
			1.53926	0.439112
			1.605	0.458868
		IGLC3	0.155944	-0.238265
		CALM1;CALM2;CALM3	1.97992	-1.59899
		CDRT15P3	1.60559	1.92402
		TUBA3C;TUBA3D	2.15586	-2.01457
		IGHV3-38-3	4.54248	-2.27861
		RO60	1.31043	-1.42492
		GAA	4.71938	1.18983
		RRAS	1.96112	-1.48809
		HLA-C	1.09127	-0.884804
		SPP1	0.0514804	-0.0855377
		DLAT	0.00689922	0.00848088
		PTPRF	8.38017	1.93778
		TXN	0.461886	0.402849
		CTSA	0.215365	-0.313945
		MGST1	1.16941	-0.979935
		CYP2C8	6.92052	-2.61507
		C7	2.88145	0.766516
		PRKAR1A	0.0917783	0.105866
		ESD	0.3057	0.172726
		HSPD1	2.53233	-0.907019
		CLU	2.15692	0.677892
		HSPA5	3.55911	-0.706033
		LAMC1	0.0961204	0.129185
		ACP2	2.38676	1.39974
		HSPA8	1.53578	0.444649
		LIPC	1.45772	1.26077
		SLC2A1	1.07111	1.26837
		SLC2A2	0.835366	0.788741
		EPB41	0.100205	-0.142827
		UMPS	0.980322	-0.891425
		PDHB	3.88399	-1.64375
		DBT	0.0524075	-0.125038
		PYGB	1.98158	-0.769825
		RALA	2.33475	-1.57086
		RALB	0.560595	-0.489037
		SPTB	0.807691	0.920532
		LAMP1	1.35961	-1.19431
		ACADM	4.17289	-2.4307
		TOP1	2.85693	-1.25175
		G6PD	2.94486	-1.33674
		PC	0.909679	-0.61141
		MTHFD1	0.778014	0.419821
		CETP	0.208834	-0.224159
		IGF2R	1.33977	0.922561
		ADH5	1.6661	0.484792
		PRPS2	0.13791	-0.123229
		PABPC1	0.0306629	0.0366603
		PCNA	10.4611	-3.1524
		HARS1	1.20791	-1.03586
		COL6A1	6.01295	2.1503
		COL6A2	3.0833	-1.72587
		COL6A3	1.28386	0.69673
		SLC25A4	2.72527	-1.83253
		SLC25A6	6.39822	-2.85522
		F5	0.493938	0.458854
		IMPDH2	9.89401	-2.95272
		TPR	2.69209	-2.00345
		CKB	4.56916	-2.61248
		ANXA3	1.02635	-0.708184
		CKMT1A	1.3457	-1.59497
		SKIL	0.462698	-0.963395
		ACTN1	0.125936	-0.0529095
		CDH1	0.303432	-0.268592
		SRC	0.339686	-0.438092
		PEPD	2.64155	0.718344
		XRCC6	2.02361	-0.935719
		XRCC5	1.36386	-0.774738
		COX4I1	1.60307	-1.34494
		LAMP2	1.49321	1.06233
		RNH1	0.0785919	0.0685343
		VCAN	0.97243	0.914096
		EEF2	1.52857	0.323759
		KRT10	3.58408	1.42642
		KRT13	9.85479	-4.42741
		KRT5	1.93066	1.12703
		PDIA4	0.393859	-0.202432
		C6	4.36334	1.09871
		CEACAM1	0.509194	0.556082
		TPT1	0.8395	-0.902755
		ALAD	2.23091	0.99795
		LCP1	1.86866	0.730176
		PLS3	2.62628	0.651161
		APEH	0.171399	-0.183711
		ETFA	4.78348	-2.69489
		PRKAR2A	0.477087	-0.448501
		SLC5A1	0.111022	0.116165
		ENO3	0.0230049	0.0357019
		CD59	0.412749	0.447217
		MIF	0.201799	-0.227814
		PRKCSH	1.54721	-1.01804
		FDPS	2.09758	0.609601
		CPM	3.48256	1.49836
		COX7A2	4.00984	-2.50794
		NID1	0.783178	0.748648
		AKR1A1	1.91325	0.485554
		PKM	3.70392	-0.712384
		ACYP2	3.81525	-2.20654
		HSP90B1	7.85871	-1.10042
		SNRPB;SNRPN	2.95234	-1.56055
		IDE	1.00733	-0.863854
		MMP9	4.59089	2.15571
		HNRNPL	1.62304	-1.02808
		DARS1	2.34495	-1.37197
		DAO	1.89361	-0.987226
		JUP	2.52012	-1.14363
		FABP4	0.666603	0.62509
		GLUL	0.211292	0.278725
		AKR1B1	1.24218	0.403925
		ANPEP	0.416546	0.357605
		RAC2	6.49158	-2.01583
		CPN1	1.93643	1.31982
		GSPT1	0.0488407	-0.0561267
		ARSA	0.0432673	-0.0454933
		B4GALT1	0.817478	0.792729
		EZR	1.03361	0.32764
		UCHL3	2.25412	-1.87753
		HPGD	0.306085	-0.467123
		NME1	0.107249	0.123555
		NQO1	2.38396	-1.45452
		GNS	3.58991	2.02929
		PHKG2	3.83754	-1.44823
		RPS2	4.01584	-2.44554
		ST6GAL1	14.7176	2.87305
		DSP	0.869452	-0.376214
		RPA2	8.60998	-2.60138
		MUC1	0.296984	-0.285053
		CD44	1.62776	-1.10144
		NQO2	0.0721992	-0.102775
		ITGB4	0.8414	0.510824
		CBR1	3.20335	0.632162
		ANK1	0.295162	0.429016
		ACADS	6.81794	-3.19546
		PNLIP	2.19658	-1.18596
		GLB1	2.9114	-1.65513
		H1-2	0.460151	0.505291
		EPCAM	5.01583	-2.1341
		POR	1.05498	-0.885619
		EPB42	0.0598905	0.0936351
		ATP2A2	2.12137	-1.49791
		UGT2B7	1.33322	-1.07422
		PLCG2	6.87208	-2.22947
		FAH	7.35377	1.06358
		NAGA	0.212887	0.271679
		GOT1	4.86587	0.772506
		PRKCA	2.80088	-1.27407
		SMPD1	1.25796	0.975551
		AKR1C4	0.144843	0.102901
		PRKACA	0.555193	0.321414
		CAPN2	2.89069	-1.4264
		TAT	1.67964	-0.976926
		CTPS1	0.967765	-0.672728
		DDX5	6.48965	-2.53955
		PFKL	2.26716	-0.936026
		LGALS3	2.38453	-1.4251
		PSMC3	0.915779	-0.866469
		TCP1	0.139272	-0.107537
		RPL35A	8.85339	-3.67471
		ARF4	4.25666	-1.74324
		RPL7	1.95313	-1.35488
		VCL	0.0465321	-0.0243535
		GPX2	6.25202	-2.20901
		LBP	3.5051	0.834383
		RHCE	0.524789	0.83485
		RPL17	9.423	-2.85302
		PGAM1	1.56915	0.338247
		RCC1	4.26264	-1.7742
		SDC1	3.18674	1.52027
		TSPAN8	2.61503	-1.72482
		GNAZ	3.22707	-1.54814
		NCL	0.0458058	-0.032808
		HK1	1.49352	-1.14582
		POLR2E	0.0763037	-0.082716
		GGT1	0.528004	0.57637
		TRIM21	0.866627	-0.667388
		EIF2AK2	0.0662226	-0.141081
		SRM	8.80178	-2.94976
		ORM2	3.78698	0.876362
		ITIH2	6.40866	1.10712
		ITIH1	8.06798	1.26808
		NFKB1	1.48768	0.777363
		TYMP	1.17566	0.61426
		ATP2B1	2.03284	-1.02465
		EIF2S2	2.28246	-1.17676
		ANXA7	0.0136464	0.0110787
		SDS	1.98242	-1.0712
		PGC	1.22963	1.19582
		AZU1	0.0790905	-0.132459
		TPSB2;TPSAB1	0.201828	0.230242
		RAB4A;RAB4B	1.02625	-0.637248
		RAB5A	0.442753	-0.341078
		RAB6A	2.62891	-1.50202
		NR1D1	12.6584	-4.68378
		MX1	7.44882	-3.118
		PSMB1	0.666778	0.340068
		LMNB1	2.45899	-1.48482
		PZP	0.862375	0.776305
		OGN	0.241118	0.3148
		CYP3A5	0.732143	-0.656261
		C4BPB	1.68916	1.40493
		NEB	4.74805	-2.4633
		AGA	0.0161288	0.0227529
		FUT3;FUT6;FUT5	0.975771	-0.797167
		GSTM3	6.36452	-2.48109
		ATP6V1B2	2.58914	-1.61359
		ATP6V1C1	0.577193	-0.368956
		CSRP1	1.04581	-0.955571
		FLNA	0.129441	0.0705569
		MAOA	3.28419	-1.91585
		ACO1	4.811	0.796016
		ABCB4	0.679863	0.567852
		AGXT	1.18781	0.636922
		NT5E	0.958263	0.682505
		GPD1	2.55257	0.58439
		VDAC1	0.0145511	0.0159091
		BGN	2.7354	0.936715
		SDHB	0.82152	-0.982553
		CD9	0.87812	-0.942924
		COMT	1.54882	-1.11922
		TGM2	0.13895	-0.0915099
		MMUT	3.4122	-2.27693
		OSBP	0.601635	-0.627006
		PCMT1	0.482441	-0.575532
		FBL	11.0196	-3.88846
		GART	0.748184	0.517284
		TNXB	5.81021	1.52888
		PAICS	0.925446	0.530506
		SCP2	0.604467	-0.656022
		UBA1	0.139818	0.106158
		GPX3	0.119782	0.115317
		NME2	2.14701	0.557616
		FDXR	2.05069	-1.11408
		HNRNPA2B1	0.0110721	0.00563815
		PRKACB	5.01059	-1.99583
		UQCRC2	3.13321	-1.68171
		CPN2	4.26119	1.64625
		MMP8	2.37134	1.70852
		MRC1	0.0874992	0.148668
		IGHV1-2	0.0901035	0.118946
		CES1	1.4141	-0.380869
		FBLN1	3.91704	0.859556
		SFPQ	3.82977	-2.29967
		TUBG1;TUBG2	1.56816	-0.830084
		PPIB	0.210306	-0.099095
		ME2	1.37379	-0.961267
		WARS1	0.289179	-0.280814
		RPS3	4.56054	-1.39746
		PTPRB;PTPRO	6.21692	-3.10619
		PTPRD	7.19685	1.8547
		AHCY	3.34405	0.709798
		CFL1	2.07123	0.544339
		CPT2	1.39267	-0.94327
		DTYMK	0.881044	-1.02044
		PRTN3	0.751289	0.830896
		GPT	5.24009	0.984119
		CRHBP	2.86142	1.66795
		EEF1B2	0.035236	-0.0590464
		ATP5PB	4.1866	-2.38041
		TBXAS1	2.74521	-1.15618
		ACP1	0.886918	-0.912754
		ACAT1	0.95949	-0.782721
		TNC	0.983972	0.708469
		CDK2	1.65319	-1.16113
		MCM3	12.9047	-5.1276
		AZGP1	5.1109	1.05663
		MPST	1.35283	0.421193
		RPS12	0.893619	-0.730169
		DNAJB1	10.8359	-3.04288
		ATP5F1A	2.9178	-1.17711
		CTSS	1.12869	0.829475
		PSMA1	1.93868	0.542112
		PSMA2	1.02632	0.481312
		PSMA3	0.0492094	-0.0508458
		PSMA4	1.02801	0.380646
		ITGA3	5.55566	-2.37857
		MSN	3.14636	0.611095
		DDX6	1.12295	-0.971913
		U2AF2	0.725495	-0.752988
		RPL13	1.68484	-1.41224
		IVD	3.08953	-2.04
		S100A4	0.214868	0.335287
		PTBP1	4.90596	-2.00432
		TARS1	1.96738	0.622231
		VARS1	2.41756	-1.40725
		EEF1G	1.16521	0.453851
		FKBP2	1.88174	1.18712
		MST1	3.33309	1.54096
		CNTFR	1.91974	-1.22824
		STOM	1.2571	0.696098
		AK4	10.5058	-3.6222
		PON1	4.0744	1.02572
		ANXA13	0.463276	-0.386126
		MAOB	0.862518	-0.835924
		YWHAQ	1.13346	-0.884779
		MAPK3	3.92691	-2.17858
		DPP4	0.926309	0.780793
		RPL10	4.17436	-2.12748
		RPA1	3.05461	-1.84662
		APEX1	0.00260844	-0.00284357
		CAD	2.2224	-1.4714
		CALR	4.40814	-0.84609
		CANX	6.56475	-3.00547
		PSMB8	1.49922	-0.813946
		PSMB9	4.92806	-2.0787
		PSMA5	0.226113	-0.215357
		PSMB4	0.471852	0.315343
		PSMB6	0.19553	0.245096
		PSMB5	1.49406	0.910772
		GSTM2	9.14227	-3.24162
		ABCD3	3.29804	-1.7649
		NDUFS1	1.65046	-1.12792
		ADH6	4.25056	0.950205
		MAPK1	3.416	-1.73524
		GCA	3.57323	-1.56261
		LAP3	4.48221	0.795109
		TPP2	0.373614	-0.341326
		IMPA1	0.732071	-0.640825
		PTPN6	0.649145	-0.580331
		TKT	1.15574	0.36122
		PML	4.84889	-2.06907
		SERPINA4	5.29346	0.905425
		EEF1D	0.95662	-0.975174
		AQP1	0.938264	-1.16036
		GNA11	1.0161	-0.607168
		ALDH4A1	2.69259	-1.83846
		PBLD	2.86541	0.663871
		ERP29	3.06344	-2.19251
		PRDX6	2.64703	0.822569
		BLVRB	1.70375	0.863038
		PRDX5	0.00316219	0.00228263
		DDT	0.269063	0.198787
		GCHFR	0.48441	0.328163
		PRDX3	1.93404	-1.52001
		ATP5F1D	2.79713	-1.50164
		RPL12	0.00333019	0.0051192
		ECHS1	3.77495	-2.30946
		CMPK1	1.03215	-0.548219
		PEBP1	2.97027	0.614525
		PDIA3	4.36488	-0.658403
		PPP2R1A	0.626399	-0.338971
		TM4SF1	1.04158	0.569805
		NMT1	3.6408	-1.64442
		ADSS2	2.7928	-1.44363
		SLC6A1	5.03403	-1.67472
		TSPO	2.7139	-2.03902
		ADSL	0.423965	0.505936
		PKLR	1.66171	0.80171
		GSTT1	0.466525	0.426794
		SERPINB1	0.853692	0.28833
		ALDH1B1	2.21334	-1.76797
		ALDH3A1	7.40433	-3.10561
		POLR2B	13.3753	-3.46871
		SDHA	3.66464	-1.92713
		CORO1A	0.679534	-0.580834
		GDI1	2.37696	0.564125
		MAT2A	0.0314819	-0.0329676
		PRKAR2B	1.24498	-0.624915
		CPS1	0.0874884	0.0827321
		SDC4	0.371731	0.495442
		TIA1	1.28147	-0.860876
		DNAJA1	0.768057	-0.624482
		UQCRC1	1.79921	-1.41908
		HIBADH	0.24091	0.241829
		ATIC	0.0550096	0.0534091
		HNRNPH3	5.91926	-2.48923
		HNRNPH1	3.5117	-0.838502
		YWHAB	0.757162	0.266777
		STIP1	0.32216	-0.414776
		S100A11	2.08562	-1.48916
		PRDX2	1.90585	0.984925
		GK	0.567329	-0.555267
		GBP1	0.816726	-0.825174
		GBP2	0.0256803	0.0306583
		HPD	7.81425	1.09403
		STX2	6.25029	-2.27542
		CSF2RB	0.0225973	0.0330924
		CTH	18.9854	3.38585
		RPL9	3.18507	-2.15007
		ACSL1	1.32212	0.535467
		KIF5B	6.91312	-3.13004
		MAN1A1	13.3865	2.75751
		GALNS	2.31599	-1.01757
		RNASE4	0.622268	0.721891
		SHMT1	8.05326	1.14562
		SHMT2	0.697608	0.725102
		EPHX2	2.41865	1.00723
		HSPA1L	0.239858	-0.325681
		HSPA4	0.481067	0.300925
		MPI	0.00933443	0.0136552
		PRSS3	1.29236	1.74854
		GPC1	0.167254	0.142447
		PFN2	6.06968	3.02482
		CTNNA1	1.73451	-1.09358
		CTNNB1	3.51975	-1.15466
		PHB1	0.469555	-0.475539
		SERPINB6	0.318414	0.256253
		RDX	4.42792	0.893392
		RPL22	0.231959	-0.23194
		SPR	2.02781	-1.56932
		CBS	2.87689	1.41947
		KRT9	2.95632	1.45224
		SAA4	0.477841	0.22656
		PCK1	0.185631	0.197799
		AGL	4.68804	1.18195
		MYH9	0.733556	0.274286
		MYH10	0.442502	0.189003
		COPB2	2.2967	-1.62355
		SOAT1	1.49081	-0.811371
		ADD1	2.8687	-1.70042
		ADD2	0.179419	0.343813
		FUS	1.17366	-0.869356
		DEK	6.22496	-2.15943
		MYH11	1.17055	0.310387
		GLRX	0.959112	-0.975062
		PPM1A	1.54653	-1.0839
		IGFALS	2.48326	1.01488
		KRT2	4.17415	1.53038
		HMGCL	3.61614	-2.03471
		PSMC2	2.68203	-1.68747
		SLC16A2	1.02912	-0.814797
		CHI3L1	3.30209	2.11284
		GGT5	3.12039	-1.75163
		ARL3	1.63113	-0.915764
		MAP2K2	1.02463	-0.651588
		ATP5F1C	2.50726	-1.71228
		ATP6V1E1	1.32832	-1.02956
		RPL4	3.68143	-2.10413
		LONP1	5.97208	-2.33532
		PGM1	6.10783	0.796775
		PPP1CC	1.12298	-0.623367
		GNL1	6.89584	-2.50797
		SERPINF1	5.6603	1.06686
		DLST	4.27505	-2.29492
		GMPR	0.843515	-0.940291
		GPX4	0.257643	-0.256018
		CFHR2	0.669004	0.768009
		HSD17B2	2.50422	-1.56286
		SRP14	1.24682	-0.844794
		HPCAL1;NCALD;HPCA	1.85751	-1.08129
		TAGLN2	1.62907	-1.36929
		TALDO1	1.04676	0.311126
		SNCA	3.63707	-1.85618
		ETFB	1.95708	-1.7074
		RBMX	0.46539	-0.512215
		LIPA	4.01068	-1.54203
		ATP6V1A	0.093687	-0.0783022
		HSPA9	4.39247	-2.19982
		EIF4A3	8.5647	-2.98064
		RPS19	6.01574	-2.45898
		RPL3	2.58894	-1.73413
		COL15A1	0.267365	0.30896
		COL18A1	2.05225	0.696157
		DDOST	3.95835	-2.03887
		CAPG	2.85996	-1.60119
		IL6ST	0.123195	-0.150655
		CCT6A	0.272876	-0.209497
		NNMT	0.229783	0.145994
		PSMB10	5.49412	-2.73353
		RPL13A	0.234843	-0.327952
		ARL1	3.5689	-1.85625
		STAT3	0.899926	-0.609157
		USP8	0.309597	0.265826
		MDH1	2.07616	0.503595
		MDH2	3.64487	-1.55222
		HADHA	1.91405	-1.07414
		EIF2S3	1.28909	-1.16444
		MNDA	0.521275	-0.456658
		PRPH	0.755644	-0.551354
		UBA7	7.06346	2.54135
		CSK	1.67129	-1.07304
		GARS1	1.5812	-1.04495
		IARS1	7.46556	-2.61911
		ACTR1B	4.00667	-1.95067
		ECI1	3.84008	-2.64876
		TMPO	4.11009	-1.86701
		STAT1	5.062	-2.65546
		STAT6	2.11113	-1.71739
		MTREX	0.836865	0.49864
		AKR1C3	0.0250708	-0.0212167
		PI4KA	0.204768	0.277488
		HAL	1.95481	0.98634
		CASP3	4.31153	-1.8792
		FRK	0.266347	-0.300516
		LRPPRC	3.61401	-2.20861
		ACAA2	0.212424	-0.151147
		SLC1A1	0.119903	-0.192005
		PAFAH1B1	0.742421	-0.749609
		CRAT	3.0947	-1.92333
		MATR3	13.655	-3.40992
		BTD	0.167981	0.210553
		GPD2	1.50598	-1.25461
		SSR1	4.69947	-2.46835
		ALDH3B1	8.81718	-3.50328
		NAMPT	5.01981	0.977474
		AFM	4.59941	1.24637
		PSMC4	3.78977	-1.69943
		PPIC	0.933947	0.698025
		VDAC2	0.01136	-0.0156891
		ACADSB	2.8379	-1.87108
		USP5	0.0621615	0.0775025
		PHKA2	0.165429	-0.164716
		SLC15A1	0.326071	-0.408843
		RECQL	9.88923	-2.52542
		ATRX	1.22489	-1.16208
		CRK	1.42136	-0.972628
		BAG6	6.39563	2.95921
		GSTM5	5.20937	-2.49783
		NSF	1.09171	-0.720063
		BRCC3	0.106262	-0.109614
		RPL27A	4.88979	-2.16109
		RPL5	3.67897	-1.96019
		RPL21	7.51079	-3.00069
		RPL28	1.51942	-1.15426
		RPS9	3.74101	-2.19624
		RPS5	6.70489	-2.48822
		RPS10	3.0113	-2.28276
		MAP1B	10.2795	-3.82175
		GNPDA1	0.298724	0.278186
		UTRN	12.5419	-3.33379
		IQGAP1	3.03223	-0.881241
		HAAO	3.60564	0.822981
		GYG1	0.653027	-0.689577
		STT3A	1.99831	-1.32542
		RAP1GAP	0.308023	-0.298517
		CAPZA2	1.59692	-0.626932
		CAPZB	1.48585	0.340688
		EIF1AX	3.84478	-1.78859
		ALDH1A3	0.214678	-0.387314
		QARS1	1.68736	-1.14803
		UQCRFS1	2.99824	-1.95307
		XDH	5.30224	1.39075
		ATP5PO	4.37938	-2.49528
		LIMS1	6.54889	-2.5477
		PREP	1.44539	-1.14218
		ME1	0.0939498	-0.114169
		LEPR	0.974173	0.919243
		PIP4K2A	2.00308	-1.75317
		ARCN1	1.91544	-1.03494
		LSS	1.39129	-0.912576
		GCLC	1.92228	0.859343
		GCLM	0.117719	0.176315
		CD151	7.35332	-2.53354
		PSMD8	3.14091	-1.8134
		GSS	0.51745	0.316657
		CCT5	0.11351	-0.0813952
		NES	9.84114	-2.87654
		CSNK1A1	4.36555	-2.41137
		IDH2	6.63746	-2.29551
		PITPNB	0.478856	0.314642
		MASP1	2.32711	1.45085
		ALDH9A1	2.0476	0.451217
		TGM4	3.42228	-1.64941
		RPIA	0.191859	0.31372
		LMAN1	1.83961	-1.44855
		FMO5	3.42028	-1.6483
		FASN	1.87046	0.805671
		FNTA	0.250376	-0.30488
		CCT3	0.389504	-0.307176
		ARRB1	0.399761	-0.316327
		TUFM	6.04702	-2.87125
		ALDH7A1	1.39007	-0.942043
		INPP1	2.58043	-1.17103
		SRP9	3.04707	-1.4273
		AARS1	0.190418	0.124165
		CARS1	0.500675	-0.526484
		HARS2	1.88356	-1.07522
		SARS1	0.0495478	0.0562865
		PPM1F	10.0711	-4.24769
		TTPA	1.72279	-1.50851
		PSMB3	0.125043	-0.120272
		PSMB2	0.260532	-0.278871
		MCM2	0.815849	-0.464376
		ACADVL	4.36208	-2.05347
		TMED10	4.35404	-2.10273
		EIF2B2	2.21873	1.37018
		HINT1	0.378133	-0.309297
		NDUFV1	2.33155	-1.51728
		SULT1E1	1.37443	-1.02841
		NT5C2	0.083468	-0.0732825
		SELENOP	2.14043	2.55074
		CAMP	0.405991	0.402251
		MTHFS	0.899414	-1.06697
		GMPS	0.786468	-0.583647
		KHK	1.23529	0.515279
		HNMT	1.61215	0.486031
		GNAQ	2.2262	-1.77048
		IDH3A	1.00482	-0.614515
		SULT1A1	0.471815	0.232922
		SULT1A2	5.56862	-2.85031
		GDI2	3.54576	0.798335
		CPT1A	3.76043	-1.90404
		GATM	0.242109	-0.25867
		SERPINB8	0.0313194	0.0372053
		SERPINB9	0.606412	-0.555662
		SERPINH1	5.33386	-1.81591
		ST13	1.22337	0.873616
		VASP	2.70122	-1.64664
		DNM2	1.59435	-0.768509
		METAP2	0.967232	-0.943763
		NUDT2	1.11889	-0.685865
		LRBA	4.17298	-2.36895
		BCAM	0.0965749	0.137599
		PPT1	7.29024	3.52495
		RPL14	4.23535	-2.17463
		CCT8	0.516603	-0.282478
		CCT4	0.731468	-0.577925
		ANXA11	1.82865	-1.10511
		FXR1	9.26713	-3.0417
		RAB5C	1.15537	-0.496849
		RAB7A	0.806737	-0.413987
		RAB13	0.373243	0.347998
		PLCD1	0.116802	-0.227211
		DUSP3	3.77474	-2.01432
		SMARCA2;SMARCA4	0.930172	-0.688538
		GALK1	1.90994	-0.868792
		SSR4	2.95304	-1.57082
		BCAP31	2.37129	-1.50679
		TPMT	0.119503	0.174505
		HCFC1	0.0913715	0.163772
		ALDH3A2	5.99764	-2.86511
		ALDH5A1	4.56192	-1.70277
		HSD17B4	2.64421	-1.42674
		PSMD7	3.18591	-1.79498
		SUOX	3.24005	-1.53753
		STAT5B	1.07065	-0.723974
		RPS6KA3	3.19594	-1.5799
		AKR1D1	0.452606	0.349837
		HDGF	0.186893	-0.199509
		LUM	0.75848	0.395907
		PRELP	0.745016	-0.88242
		HNRNPA3	1.33503	-0.906293
		PGD	1.66347	0.473427
		HNRNPM	4.40911	-2.02328
		POLR2H	0.890559	-0.702676
		ARHGDIA	1.94747	0.46341
		ARHGDIB	2.88384	0.854136
		HNRNPF	0.245562	-0.221288
		VAV2	1.72907	-1.66991
		RIDA	2.42737	0.745762
		SMS	1.76062	1.06082
		HK3	0.615393	0.64351
		THOP1	0.174661	-0.253926
		AKR1C2	1.27196	0.426605
		CAPZA1	0.724287	0.249613
		CRIP2	1.12037	-0.878152
		NUP98	0.096177	-0.0961388
		BLVRA	0.848319	0.646677
		SLC25A1	2.50826	-1.83968
		PPP5C	0.881768	-0.940332
		DAPK1	0.145812	-0.312843
		ACLY	0.239018	0.205455
		SUCLG1	2.49964	-2.06672
		MVD	0.351188	0.450626
		COPB1	2.86178	-1.16538
		COPA	3.85388	-1.28751
		CTSC	0.486662	-0.465635
		AP2S1	2.54569	-1.43975
		TTC3	1.32615	1.04328
		IST1	0.390119	-0.40255
		SEC24C	1.76277	-1.15079
		SUB1	0.837563	-0.988838
		CRISP3	0.773515	-0.623859
		RARS1	2.69391	-1.37149
		YARS1	0.362462	-0.442792
		USP14	1.62376	0.864559
		PRKAG1	3.46131	-1.68027
		HSPA2	0.714795	0.308351
		FXYD2	7.50844	3.68133
		RAD23A	0.0716649	-0.0998422
		RAD23B	0.0893349	0.134919
		EPHB4	0.228335	0.296281
		NAGLU	0.931246	0.814855
		AK2	2.55909	-1.74834
		GYS2	3.54612	-1.77406
		UGT2B15	3.67801	-2.20756
		HMGCS2	1.87187	-1.37728
		NAPA	1.0521	-0.719476
		EIF5	0.218409	-0.280041
		SLC12A2	3.3968	-1.85813
		PSMD4	1.68603	-0.92282
		DRG2	2.73668	-1.34528
		PLTP	0.189535	0.293427
		CSE1L	0.591387	-0.466687
		VCP	0.0337042	0.0255475
		HADHB	7.13641	-1.57905
		MTTP	3.35887	1.80298
		AFDN	11.1568	-3.08313
		NAP1L1	1.07382	0.745133
		ADK	1.37303	0.603691
		ADAR	0.279802	-0.266567
		SEC13	1.77113	-1.34222
		SNU13	3.16074	-1.41298
		NPEPPS	0.209614	-0.165809
		SUMO3	0.402021	-0.497608
		EIF3B	2.07529	-1.2395
		FCGRT	7.0153	3.28876
		BID	4.33098	-2.80844
		ATP5MF	3.41603	-2.31405
		MARS1	4.18111	-1.77284
		ITGA1	0.0552628	0.0966472
		ATP5ME	3.2046	-1.55768
		LGALS4	4.15394	-0.767839
		EIF6	0.288562	-0.4369
		NDUFA6	5.87003	-2.36157
		NRG3	0.89729	0.942073
		TMEM33	3.6895	-1.76029
		SYNJ2BP	2.6345	1.23511
		RAB25	6.15945	-2.32687
		GSDMD	3.21908	-2.25575
		EPPK1	0.926644	-0.887704
		DEFA1;DEFA3	0.204252	0.290325
		ARPC4	3.01449	0.629127
		CD81	2.50456	-1.96048
		TPI1	1.22169	0.359533
		EIF3E	3.29448	-1.71479
		SEC61B	12.75	-3.7988
		PPP4C	0.480977	-0.356627
		ROMO1	2.70124	-1.44715
		MYL6	3.4782	-1.74869
		ACTB	1.68895	0.33643
		EIF4A1	2.51426	-0.726935
		RPS20	3.43753	-1.76024
		PRPS1	0.290119	0.365046
		PSMA6	0.265635	0.217836
		S100A10	1.01835	-1.09729
		CDC42	1.70317	-0.984182
		DSTN	1.07195	-0.727509
		GMFB	0.19775	-0.285523
		RAB8A	0.121345	-0.164891
		SRP54	2.33019	-1.31534
		RAB2A	2.06272	-0.958734
		RAB5B	1.78394	-1.32488
		RAB10	2.05255	-1.32975
		UBE2D3	0.00496491	-0.00720427
		UBE2M	1.94607	-1.30364
		UBE2K	0.266525	-0.380343
		UBE2N	0.577291	0.286294
		RAB14	3.16652	-1.65204
		ACTR3	1.82906	0.412497
		ACTR2	1.19388	0.3741
		ACTR1A	2.21948	-1.71787
		COPS2	1.29588	-1.08502
		ABCE1	5.28792	-1.87655
		RAP1B	0.224924	-0.161052
		RAP2B	0.768901	-0.649519
		RPS3A	3.99126	-2.11711
		RPL26	16.145	-5.27755
		RPL15	0.948351	-0.85083
		RPL27	4.40952	-2.64568
		PCBD1	0.486719	0.283623
		RHOA	2.34098	-1.83213
		HSPE1	2.92224	-1.71796
		SEC61A1	4.86911	-1.90037
		LYZ	0.308048	0.256597
		B2M	2.69598	1.11692
		DAD1	2.49034	-1.55473
		COPZ1	3.76818	-2.73651
		AP1S1	2.5301	-1.47344
		NUTF2	2.2261	-1.80014
		HNRNPK	3.54058	-0.973781
		YWHAG	0.847781	0.216971
		RRAS2	0.868308	-0.824714
		RPS7	2.50772	-1.89952
		PPP1CA	1.17159	-0.980905
		PPP1CB	0.313573	-0.313165
		PSMC1	0.0250124	0.0297097
		PSMC5	3.81068	-2.06833
		RPS8	0.799967	-0.901981
		RPS15A	5.76314	-2.85749
		RPS16	3.99027	-1.37239
		YWHAE	1.12697	0.278025
		RPS14	4.528	-1.99068
		RPS23	6.75149	-3.26907
		RPS18	4.21799	-2.03206
		RPS29	2.97018	-1.68633
		RPS13	2.66679	-2.12536
		RPS11	3.84902	-2.22804
		SNRPE	1.00433	-1.09851
		SNRPF	8.61706	-3.13815
		LSM6	8.18961	-2.48288
		SNRPD1	2.91454	-1.89571
		SNRPD2	3.26066	-2.31492
		SNRPD3	4.58729	-2.46743
		ARF6	0.263821	-0.225089
		PSMC6	1.51877	-1.1256
		RPL7A	3.73211	-1.98405
		ETF1	0.175636	-0.230289
		RPS4X	9.84535	-3.23179
		PPP2CB	0.708355	-0.6647
		ACTA2	0.757125	-0.253645
		RHOB	0.738604	-0.714719
		RPS6	2.58089	-2.09506
		H4C1	1.80839	0.526457
		RAB1A	1.65885	-1.20002
		RAN	0.174795	-0.168172
		RPL23	3.27906	-1.91915
		RAP1A	0.700876	-1.05635
		RPS15	2.23555	-1.44271
		RPS24	4.78449	-2.19798
		RPS25	2.08645	-1.56245
		RPS26	2.13487	-1.125
		RPS28	0.29995	0.372788
		GNB1	1.96767	-0.850827
		GNB2	0.122255	-0.0425074
		RPL30	1.8975	-1.43928
		RPL31	2.80119	1.36217
		RPL10A	3.38377	0.708344
		RPL32	0.482685	-0.413784
		RPL11	5.85571	-3.05559
		RPL8	1.01127	-0.884148
		PPIA	1.22838	0.481719
		FKBP1A	0.686013	-0.659879
		RPS27A	2.07275	0.612332
		GRB2	1.31014	-0.9963
		TRA2B	2.65286	-2.09494
		RAC1	1.51466	0.375089
		AP2B1	1.71824	-0.851044
		GNAS	1.02706	-0.652334
		GNAI1	2.11204	-1.24358
		YWHAZ	1.38537	-0.425751
		PPP2R2A	2.20447	-1.40936
		DYNLL1	0.669984	-0.657183
		RPL38	0.45447	-0.513147
		SKP1	2.08323	-1.71969
		GNG5	4.79781	-1.82052
		RPS21	0.950625	0.938323
		EIF5A	0.145455	0.159606
		RACK1	0.0131628	-0.00877139
		ACTG1	0.666908	0.553485
		SEC11A	4.63042	-2.32341
		CSNK2B	0.612784	-0.387569
		TPM4	0.243679	0.22279
		UBE2L3	0.3978	-0.491763
		EEF1A1;EEF1A1P5	1.0011	-0.181345
		ACTA1	0.547764	0.49166
		TUBA1B	5.01555	-0.795944
		TUBA4A	0.345163	-0.511435
		TUBB4B	6.77656	-0.898178
		CSNK2A1;CSNK2A3	3.37368	-2.24181
		PAFAH1B2	0.723775	-0.76996
		H3C1	2.9982	0.621268
		HBB	1.29961	0.902055
		NOMO3;NOMO1;NOMO2	0.0710412	-0.0912541
		HBG1	1.47086	1.02446
		HBG2	0.900514	1.14655
		HBA1	1.75517	1.08176
		SIRPA	1.14302	1.15515
		CYP4F2	4.01359	-2.36739
		PSPH	2.21388	-1.23202
		EIF4G2	1.76515	-1.01772
		GTF2I	1.68371	-0.983307
		SRPK2	5.45538	-2.41482
		ABCA4;ABCA2	0.263062	0.361402
		CCT2	0.480598	-0.366489
		KRT85	5.61539	-3.43247
		GSTO1	3.2191	0.674175
		PRKDC	0.636935	-0.588159
		GPLD1	3.23489	1.54982
		LCN2	1.41342	0.740877
		HSD11B2	0.546039	-0.434626
		ABAT	0.962671	-0.929657
		DCD	4.6837	2.0353
		MRPS34	1.45488	-0.652465
		RBP5	1.00948	0.450592
		RPL24	3.3365	-1.98116
		ARF1	0.111849	-0.064948
		ARF5	9.95572	-2.39237
		ERH	6.52283	-2.26656
		RHOG	1.89782	-1.04654
		SRSF3	4.18263	-2.41631
		H3-3A	1.31208	-1.06878
		ZBED6	0.359276	-0.502027
		MUC5AC	2.92354	-1.40027
		HSPG2	2.91514	0.789962
		PKD1	2.89871	-1.7535
		ATP11A	1.20242	-1.27661
		CYCS	0.929443	-0.955214
		MPP1	0.816169	0.758655
		TFAM	3.44529	1.70645
		PITPNA	1.68369	-1.1344
		MAT1A	2.64004	0.654209
		SLC25A3	4.22015	-2.0358
		HDLBP	0.969213	-0.863018
		CDK5	9.18553	-2.74239
		PURA	3.58504	-1.98958
		CLTC	3.99723	-0.882399
		FKBP3	2.62292	-1.09908
		REEP5	5.26924	-2.77752
		SORD	8.13355	1.08338
		HNRNPU	5.40828	-1.52153
		U2AF1	0.44556	-0.409556
		SPTBN1	4.9552	-0.97741
		SRSF2	1.55629	-1.26641
		GALK2	7.31126	-2.68323
		AMPD2	2.78714	-1.36027
		CTBS	0.216008	0.354629
		FABP5	1.81355	1.71419
		ANK2	13.0203	-3.89255
		CAP1	0.279626	0.138912
		HMGCS1	0.296443	-0.394811
		PFKP	12.3496	-3.66271
		PLCB3	0.0324646	0.037646
		TAGLN	0.801521	-0.479654
		OGDH	2.38277	-1.57198
		ALDH6A1	1.3688	-1.07037
		BDH1	2.79184	-1.89466
		DSG1	0.332019	0.452898
		MUC3A	1.29477	-0.815588
		RPL18A	15.0679	-4.31215
		MAP2K1	2.07375	-1.57303
		FKBP4	0.0562668	-0.0777871
		PLOD1	0.167761	0.2588
		MUC2	0.290457	-0.390793
		NUCB1	1.88396	1.21473
		RPL6	2.91747	-1.76137
		TOP2B	4.77697	-1.88993
		SLC25A11	2.40387	-1.582
		GSTM4	0.598617	-0.535807
		ACY1	4.91428	0.887323
		TNFAIP2	0.442978	-0.351412
		LMNB2	2.44302	-1.09521
		TFF2	8.11302	-3.38868
		MVK	2.48567	-1.72403
		CFHR1	3.52185	0.739239
		RELA	1.21339	-0.668207
		GBE1	3.04925	0.887729
		FOLH1	0.442741	-0.623085
		EIF4G1	0.822968	-0.830822
		KRT17	1.24344	-1.05155
		HGFAC	0.63886	0.516966
		GLO1	0.352355	-0.430674
		AKR1C1	2.16872	0.44981
		SSBP1	3.43891	-2.30017
		YWHAH	0.999217	-0.823243
		DNM1	1.03171	-0.652009
		EEF1A2	2.0483	-1.42711
		PRKCD	1.62201	-0.862712
		CALD1	0.62436	-0.674413
		COL14A1	1.20811	0.695813
		MBTD1	3.41657	-1.85155
		ITIH3	10.5437	1.92189
		PTPN11	1.72516	-1.18632
		GFPT1	4.15589	-1.15325
		AOX1	8.51815	1.25306
		PSME1	2.76147	0.688201
		SULT2A1	0.0392752	-0.0440085
		PRDX1	2.42023	0.635846
		CDK18	0.579923	-1.06972
		RPL18	1.66256	-1.50349
		C1QBP	1.32347	-0.853023
		CKAP4	2.19609	-1.25572
		ENPEP	0.60549	0.5337
		TJP1	0.943236	-0.68639
		KHDRBS1	2.65705	-1.27783
		BAX	3.89796	-2.11462
		SLC3A1	0.57761	-0.640362
		LRP1	2.36056	1.10763
		SRSF1	6.16911	-2.90583
		ARHGAP1	1.06021	-0.623515
		PCDH1	2.55949	-1.45642
		PPP3CA	2.25109	-1.36471
		DHX9	8.92995	-2.24988
		CRYZ	0.493135	0.145892
		GOLGA3	4.07216	-1.78993
		LGALS3BP	0.219754	-0.155018
		EHHADH	0.928018	-0.706509
		PUDP	1.60531	-0.832297
		CD47	0.972836	-0.764243
		FGL1	10.8059	2.78278
		SSRP1	10.2006	-3.12273
		ACSM2A	4.09429	-1.84069
		RBBP4	2.00528	-1.56092
		NCBP1	0.763287	-0.589056
		AHNAK	1.31715	-0.672472
		BRME1	0.625672	0.374475
		GALNT2	1.43709	0.956384
		GALNT1	0.0638004	-0.12817
		AP1B1	0.271239	-0.312901
		CPSF1	2.84761	-2.36479
		BST2	0.476101	-0.582018
		SCRN1	0.417983	-0.323133
		WASHC5	0.192187	0.198113
		TWF1	0.611486	0.429725
		ASPH	1.66603	-0.864988
		EFEMP1	1.07058	0.690626
		STX4	4.12491	-2.08938
		MAP4K2	6.88626	-3.36331
		NFIA	2.26554	-1.29105
		DPYD	0.260814	-0.278929
		ILF2	0.684546	-0.661274
		ILF3	0.620785	-0.578991
		LMAN2	0.706179	-0.347737
		PTPRJ	0.0256085	0.0328119
		EPS8	0.712102	0.544287
		TRAP1	0.16515	-0.170491
		ANK3	0.0146825	-0.0265891
		DLG1	6.90127	-2.68589
		MYO1E	0.00279049	-0.00451567
		ABR	4.74791	-1.74792
		ECH1	4.40403	-2.08343
		STRN3	1.86922	-1.183
		FLII	7.40509	-2.61641
		COASY	6.4096	-2.43393
		ACACA	0.456298	-0.529856
		GPS1	0.871323	-0.736555
		SPP2	0.710248	0.496145
		PDZK1IP1	1.39195	-1.27858
		MTAP	0.854281	-0.869745
		PRKAA1	1.12632	-0.89112
		TARDBP	3.2995	-1.70987
		HNRNPA0	0.325507	-0.394155
		AIMP2	6.05063	-2.40968
		PRDX4	3.58324	-1.86694
		PAK2	1.53983	-1.10401
		PSMD2	1.73481	-0.977197
		DNAJC3	2.71857	-1.16197
		SELENBP1	3.15728	0.897417
		NME3	0.683132	-0.776161
		SRSF6	5.01036	-2.71908
		TRIM28	0.0790102	-0.0942075
		STX3	0.20532	-0.172625
		G3BP1	1.18447	-0.960829
		PABPC4	0.0686885	-0.102677
		SLC14A1	3.8081	-1.49812
		EIF3I	6.56567	-2.36343
		CTBP1	0.882303	-0.716056
		PLD1	1.51171	-1.48731
		UBE2V1	0.518131	0.343289
		DYNC1I2	4.30186	-1.45415
		ILK	14.7443	-3.61021
		NNT	1.4207	-1.01183
		SNTB2	7.50036	-2.20076
		ADAM9	1.82841	-1.32196
		FKBP5	1.54249	-1.17813
		ROCK1	7.44126	-2.51542
		PICALM	2.39941	-1.65956
		MTM1	1.64116	-0.859267
		ASAH1	2.71186	-1.5673
		HDAC1	2.45978	-1.73575
		CAMK2D	6.267	-2.33479
		NAE1	0.0151402	0.0192802
		IQGAP2	2.17601	-0.617317
		STIM1	0.653915	-0.477959
		TRA2A	4.52137	-1.70426
		SNX1	3.29987	-1.21739
		DNASE1L3	3.08553	1.91147
		CUL1	0.295236	-0.373833
		CUL2	0.813274	-0.803754
		CUL3	2.06557	-1.71046
		CUL4A	1.86624	-1.66067
		GFUS	0.908419	-0.829867
		RAB32	1.94345	-1.12168
		FHL1	4.33377	-1.94109
		MOGS	3.25267	-1.92571
		ALCAM	0.966535	0.588503
		LAMC2	4.81935	-2.43555
		SPTAN1	4.67255	-1.05868
		ENPP2	0.0458252	0.0730289
		DDX39B	1.1802	-0.599903
		BLMH	0.118454	0.181956
		SNTB1	0.452425	0.483408
		TUBB2A	3.74453	-1.7508
		IDI1	0.322932	0.371352
		PRKG1	5.74828	-2.05215
		COTL1	0.656599	0.661248
		BAAT	0.361807	-0.318877
		HNRNPD	1.45084	-1.03951
		SCARB2	2.22591	-1.73216
		DPYS	1.29026	0.715578
		DSG2	1.05215	-0.900558
		UBE4A	2.30179	-1.11573
		EIF3A	1.75768	-1.23155
		EFR3A	3.78265	-1.69207
		MLEC	2.07575	-1.26022
		TTLL12	3.74527	-2.43866
		FHL2	0.158745	-0.151192
		DPYSL3	0.500574	-0.192833
		DCTN1	2.55991	-1.1147
		DYNC1H1	4.98187	-1.48888
		RCAN2	0.842279	-1.32417
		EIF2B1	0.310079	0.265217
		EIF4A2	5.92361	-1.92929
		CTTN	0.226992	0.313099
		FLOT2	0.11608	0.12477
		TRIM25	2.52052	-1.7057
		FGL2	0.2117	0.284506
		GNA13	2.56556	-1.51661
		GAMT	0.178335	-0.239514
		GALE	1.59492	-0.789308
		GALNT3	4.15466	-1.64854
		RBM39	3.21002	-1.33412
		HABP2	0.797416	0.71066
		PDIA5	10.4189	-2.70597
		PRPSAP1	0.139941	0.162806
		ITIH4	8.80052	1.55815
		PLS1	1.37888	-1.11565
		CLINT1	2.17947	-1.32185
		SMC1A	1.80261	-1.54777
		GANAB	3.10955	-0.695348
		MFSD10	0.651499	-0.549256
		GNMT	0.688967	0.638197
		MVP	5.4166	-2.35951
		LTBP2	1.87607	-1.27189
		GOLGB1	13.7503	-3.92076
		LASP1	0.292827	-0.307145
		CRYM	0.220092	-0.334645
		PTGR1	5.06755	0.801337
		GPNMB	0.179162	0.229563
		KPNB1	0.918223	-0.646261
		NUMA1	3.99641	-1.87145
		GAPVD1	0.0736457	0.121634
		SPCS2	4.42667	-2.08368
		PSMD6	1.54447	-0.843046
		ABRAXAS2	0.220025	-0.228623
		SEPTIN2	1.55767	-0.911874
		SART3	0.167995	-0.147196
		EFTUD2	0.468966	-0.31557
		ARL6IP1	11.5318	-2.99292
		RAB3GAP1	0.0960549	-0.103507
		SLC39A14	0.26061	0.308934
		KARS1	3.5282	-1.83275
		EIF4H	1.84844	-1.41903
		POSTN	0.364948	0.285028
		ACOX1	2.81704	-1.34401
		EEA1	2.35316	-1.43
		PDIA6	4.64458	-1.82145
		PAFAH1B3	0.343423	-0.419739
		PCOLCE	0.842289	-0.785871
		PGM5	1.10766	-0.774204
		PMVK	2.35041	-1.31517
		PLEC	11.3664	-1.34233
		PON2	6.19958	-2.00205
		PPA1	0.245366	0.192735
		PTGES3	2.02979	-1.508
		NONO	6.0657	-2.20163
		PTPA	0.737349	0.621994
		QPRT	2.1774	0.933173
		RAB35	3.20507	-2.01307
		RBBP5	0.348858	0.271215
		TMED2	2.00186	-1.5103
		PCBP1	0.497183	-0.258707
		PCBP2	1.39217	-0.502073
		ELOB	5.40083	-2.14111
		SF3B3	3.24843	-1.80079
		RSU1	0.257496	0.251998
		CNN3	0.0537278	-0.053244
		RPS6KA1	7.26876	-2.39819
		SF3A2	1.00599	0.65768
		PPP1R7	1.0435	-0.916979
		SEC23A	0.715331	0.503666
		SEC23B	4.27744	-2.34056
		SF3A1	7.17946	-2.86172
		SKIC2	2.16133	-1.07592
		RGN	4.527	0.884307
		CDSN	0.880935	-0.598052
		TGFBI	1.93174	0.62327
		NHERF2	0.345605	0.441858
		TRAM1	3.26179	-1.45039
		TSN	0.35482	-0.284513
		MAPRE1	0.716527	-0.586389
		ELAVL1	2.41761	-1.71207
		NSDHL	9.76857	4.79878
		MYLK	2.74611	-1.77374
		SMAD2	1.14207	-0.698727
		UBE2V2	1.23965	-0.957941
		STXBP2	0.341036	-0.299398
		VAMP3	3.16578	-2.25325
		RAB11B	2.27047	-0.453375
		SEPTIN7	2.10201	-1.24819
		ADRM1	1.05907	-0.988537
		UAP1	0.777922	-0.687936
		IGFBP7	4.09126	1.81392
		PSMD5	0.0353331	-0.040216
		DDB1	0.230132	-0.204352
		PPP2R5E	5.86198	-1.72311
		CDC37	2.15247	-1.30882
		DPYSL2	4.03479	-1.02666
		SYPL1	2.40164	-1.65562
		ECM1	0.255456	0.276636
		SRSF7	8.08286	-2.84246
		CPSF6	5.7768	-3.10203
		PTGIS	1.40533	0.938083
		PRSS8	1.92668	1.55324
		FSCN1	1.2869	0.633108
		DECR1	4.50092	-1.66585
		MAN2A1	0.496486	0.497725
		KYNU	0.201058	0.268207
		TST	2.536	-1.1206
		GUK1	2.0371	-0.943384
		HAGH	2.12409	0.689905
		H2AC20;H2AC18	1.86766	0.961224
		CA9	3.65665	-2.27643
		NDUFA9	2.38735	-1.47954
		PCK2	0.433978	-0.468089
		HADH	4.02588	-1.99657
		CYP51A1	1.28409	-0.809157
		UGP2	6.8229	1.0751
		AOC3	0.0186635	0.0310114
		TXNRD1	0.545777	-0.440177
		IMMT	4.46711	-1.96848
		HNRNPUL2	4.03874	-2.50142
		TMEM241	0.43672	-0.607618
		INF2	16.6021	5.46057
		RALGAPA2	0.173308	0.229855
		IAH1	1.01543	-0.959996
		SMU1	1.70249	-0.855349
		HKDC1	1.90558	-1.30662
		HLA-DRB5	3.18213	-1.50785
		ACOT6	0.477626	0.601661
		TKFC	4.09545	0.956985
		KRT71	1.22883	0.928147
		RABL6	2.63813	-1.5052
		TIMM50	0.989969	0.556465
		VPS26B	1.59619	-1.20074
		NADK2	2.93647	-1.25344
		ACSF3	3.07862	-1.50463
		ANO6	0.118188	0.200101
		PDCD4	3.77107	-1.51373
		TP53I3	3.12347	-1.71464
		ACSM3	1.00823	1.26745
		SLC44A4	1.13196	-1.22641
		HSD17B12	5.21269	-2.53121
		LACTB2	1.55842	-1.27805
		COBLL1	0.31654	0.274369
		CYBRD1	9.02793	-2.73736
		ACTBL2	0.183142	-0.419652
		OCIAD2	8.19563	-3.01193
		HSP90AB4P	0.0307653	0.0490433
		RUNDC3A	0.834594	0.777577
		TMEM97	4.06826	-2.56291
		CMPK2	5.76361	-2.85544
		C3orf38	5.64901	-1.97106
		MTUS2	0.173408	-0.318631
		WDR44	7.71101	-3.73862
		TOR1AIP1	2.80391	-1.30921
		AARS2	0.452578	0.354332
		FAM209A	3.68646	-2.37635
		ENTPD8	0.00395204	0.00730318
		TBCEL	1.8372	-1.18125
		RABGAP1L	4.64117	-2.04109
		TTC38	0.0810977	-0.0974299
		PHYHD1	0.0746182	-0.0969533
		HP1BP3	3.08956	-2.0996
		FRMPD1	0.0696674	0.0995616
		ATAD3C;ATAD3A	2.30795	-1.17176
		PDZK1	0.000542103	0.000546467
		UBR4	0.105959	0.146864
		IDNK	1.12583	-0.748631
		C9orf64	3.36447	-1.9531
		KPRP	0.15863	0.215531
		DDI2	0.201543	0.312479
		H3-7	0.996202	0.539799
		NT5DC1	0.300313	-0.368402
		VPS53	1.66182	0.948536
		PRPF38B	1.85561	1.52181
		ARHGEF16	7.94317	-2.76368
		YOD1	0.620397	0.796977
		BROX	1.4813	-1.14463
		LYPLAL1	0.709023	-0.566705
		ECPAS	3.03958	-1.97146
		RNF123	0.772256	0.654067
		ANO1	1.45265	-0.924502
		AFMID	10.3553	-2.77725
		RNF213	4.79686	-1.67571
		TNS2	0.879252	-0.593629
		KANK2	0.10462	0.109903
		EEF1DP3	1.56522	1.66615
		STEAP3	0.791368	-1.28116
		TBC1D9B	2.8707	-1.46697
		MAP1S	14.2777	-3.62502
		ACSM2B	0.551741	-0.631543
		MROH7	0.209663	0.311294
		USF3	0.260813	0.291644
		SLC6A19	0.0895329	-0.141158
		ATL3	6.70023	-2.41453
		VASN	4.14214	1.60574
		NADSYN1	2.72141	-1.19331
		GLYAT	1.59709	-1.02157
		TWF2	0.537667	-0.567856
		TANGO2	0.137236	-0.176391
		PDE12	4.07954	1.78976
		SLC25A24	3.82793	-2.07022
		RETSAT	1.51216	0.990695
		HIBCH	0.619922	-0.798794
		CAVIN1	0.941466	0.608889
		ERAP2	3.22111	-1.67034
		LPCAT3	3.31665	-1.81455
		LLGL2	3.99337	-1.66561
		C8orf82	4.90129	-1.97343
		PRPF8	1.91489	-1.23695
		PLBD1	0.145778	-0.143775
		FAHD1	4.82665	-1.97463
		PDXDC1	7.47445	-2.13451
		MEAK7	0.513805	0.417924
		VWA1	0.379672	0.316763
		SLC27A1	1.04458	-0.719001
		PGM2L1	0.172189	-0.230234
		SKIC3	1.95844	0.957635
		DARS2	7.14721	-3.07234
		MYO7B	0.351477	-0.260233
		APOA5	0.103062	0.151239
		TMEM205	2.69487	-1.8262
		UGT2A3	3.44203	-1.39588
		LCLAT1	9.95666	-3.79289
		ENPP7	1.90521	1.45503
		OLFML1	0.256332	-0.365119
		METTL7B	3.55298	-1.65779
		PLXDC2	0.150638	0.175777
		WDR82	8.09399	-3.31844
		ABHD15	0.107836	-0.174453
		FAT4	1.3059	-0.781525
		MUC6	2.70628	-1.26767
		NAPRT	2.00746	0.566056
[truncated: 867 more rows]

## Sheet: Figure 3e
	Figure 3e
		Gene name	-Log students t-test End vs 150min	Log2 Students t-test difference
		NUDT4B;NUDT4	0.122197	0.126329
		IGLV8-61	1.0292	-1.20528
		IGLV7-46;IGLV7-43	0.0229643	-0.0437929
		IGLV3-10	0.272063	-0.352272
		IGLV3-9	0.0985775	-0.120332
		IGKV2-28;IGKV2D-28	0.014589	-0.0288219
		IGHV4-4	0.27096	-0.556261
		IGKV2D-24;IGKV2-24	0.401588	0.347703
		IGKV2D-29	0.536646	0.240848
		IGKV3D-15	0.827815	-0.844647
		IGKV1D-8	0.113774	0.218302
		IGHV3-49	0.250854	-0.275899
		IGKV6D-21	1.13322	0.95701
		IGHV6-1	0.619336	-0.686325
		IGHV3-15	0.0157709	-0.0333325
		IGHV2-26	0.5858	-0.487593
		IGHV3-73	0.392271	0.377697
		IGHV3-74	0.237499	-0.372559
		IGHV3-43	0.168956	-0.1483
		IGLV9-49	0.133937	-0.279548
		IGHV3-72	0.0358789	-0.0930693
		GATD3B;GATD3	0.00801592	0.00944154
		IGKV1D-13;IGKV1-13	0.245663	-0.254527
		IGKV3D-20	0.605466	-0.686454
		IGHV1-3	0.256236	-0.236267
		IGHV1-18	1.36679	1.23439
		IGHV3-20	1.08976	0.63831
		IGHV4-28	3.32588	-2.27231
		IGHV3-35	0.777583	-1.11184
		IGHV3-38	0.512172	-0.748363
		IGHV5-51	0.0898427	0.143885
		IGKV1-8	1.36066	-1.6318
		IGKV1-12;IGKV1D-12	0.0297114	0.0304462
		IGHV3-64D	0.226559	0.479551
		RBM47	0.548054	-0.44182
		UBA6	0.019446	-0.0234577
		ESYT2	0.979023	-0.732679
		IGLC7	2.73539	1.03475
		ILVBL	0.39082	-0.344652
		FUOM	1.01356	-1.07567
		POTEF	0.0506553	-0.11244
		CNOT1	0.161334	-0.174419
		C2orf72	1.82615	1.21762
		ASPDH	1.00165	-1.38077
		PGP	0.612656	-0.751423
		TRIM75	3.8607	-2.21623
		SNRPGP15;SNRPG	0.558414	-0.442243
		B3GALT9	0.749312	-0.473449
		SMIM1	0.438132	-0.805492
		SPATA31C2;SPATA31C1	5.39594	-4.55771
		HNRNPCL3;HNRNPCL1;HNRNPCL4	0.350921	0.393001
		NACA	0.510224	-0.956448
		SMIM22	1.11249	-0.727075
		PDLIM1	3.55571	-2.41931
		MYO1C	0.563849	0.385424
		SNAP23	0.374125	-0.366729
		LGALS9;LGALS9B;LGALS9C	0.0756991	-0.0853076
		STXBP3	0.163474	0.164533
		MASP2	0.203211	0.366184
		RAB27B	3.14345	-1.9826
		AP3B1	0.0323956	-0.0370562
		LGALS8	0.123231	0.21647
		NDUFS8	0.663757	-0.449632
		PSMD11	0.573791	-0.763678
		PSMD12	0.485732	-0.606238
		PSMD9	0.0297897	-0.0701434
		PGRMC1	0.953343	-0.578311
		HIP1	0.00956891	-0.0106059
		CLIC1	3.56983	1.08969
		EIF3F	2.28793	-1.4723
		MATN2	1.0152	1.39207
		ORF2	0.886551	0.651179
		QSOX1	7.64047	1.86763
		IPO5	1.172	-1.14479
		DNM1L	1.8155	-1.25944
		RTCA	2.67171	-1.74636
		MANBA	0.661203	1.04673
		AGRN	0.29951	-0.354339
		NDUFA4	0.0780254	-0.0827674
		PSMD14	0.984785	-1.45224
		STK25	1.44294	1.31111
		VWA5A	1.66788	-1.10557
		SDCBP	2.81421	1.98863
		NOP56	0.378619	-0.31319
		DDX3X	0.579393	-0.812589
		PIR	1.59347	-1.72138
		KPNA4	0.0472798	-0.0515082
		PPP6C	0.138397	0.28692
		CES2	0.43446	0.617481
		FBP2	0.330484	-0.669965
		ACACB	1.94333	-1.64079
		PDXK	2.39177	-1.82529
		SDHD	0.277371	-0.245099
		HSPB6	0.975357	-1.12382
		COPE	0.269311	-0.342074
		AP3D1	0.579096	-0.45465
		CCS	1.78645	-2.03892
		ENPP3	2.15445	1.56002
		ABLIM1	0.586532	-0.530754
		ADAM10	0.843369	0.981929
		CDIPT	0.355406	-0.294084
		PRMT5	0.526834	-0.761489
		NHERF1	1.01038	1.10998
		TPP1	1.69688	1.62922
		NRP1	2.41414	2.13259
		APOL1	1.55882	-1.47183
		PSMA7	0.123475	-0.149088
		SCAMP3	0.252746	-0.2466
		OPLAH	6.91785	-4.04125
		MGST3	0.828494	-1.26424
		TAX1BP3	0.199554	-0.219091
		HAT1	0.0208098	0.0261189
		UBE2L6	0.836767	1.53506
		CASK	0.763454	-1.10923
		UQCRQ	5.36213	-3.23913
		MYL12B;MYL12A	0.852356	-0.568614
		HGS	0.575494	-0.457459
		VPS26C	0.0338986	-0.0392876
		HNRNPDL	1.08764	-1.21639
		XPO1	2.48363	-2.2496
		TRIM66	6.41818	-3.0057
		PDZD2	0.4257	-0.33576
		SPTBN2	0.419152	-0.631776
		PLXNB2	2.59986	1.91447
		PFAS	1.78485	-1.64144
		CHUK	0.15634	0.163017
		SCAMP2	6.2664	-3.36559
		ARPC1B	0.0381009	-0.0617369
		ARPC2	0.48464	0.266904
		ARPC3	0.443562	0.638582
		PLSCR1	0.0348814	0.0836018
		PGRMC2	2.21692	-1.23311
		VILL	0.798605	-0.583471
		GNPAT	0.35979	-0.613896
		LAMA5	0.104313	0.107126
		RER1	0.291717	-0.278121
		SURF4	1.49919	-1.51461
		PMM2	2.53509	-1.47656
		TM9SF1	0.23275	0.246763
		MID1	7.93044	-6.94948
		EIF3D	6.07678	-3.44839
		EIF3H	2.24908	-2.13622
		TMPRSS2	6.38767	3.79393
		STX7	0.872511	-0.63242
		ABCC3	0.0102615	0.0195968
		TLR3	0.328742	-0.285693
		CAPN5	0.864633	0.745196
		YKT6	0.43582	-0.57705
		ARPC5	0.0228495	0.0558701
		TAPBP	0.232346	-0.192231
		MEFV	5.45102	-2.55004
		DHX15	3.8531	-2.63961
		CYB5B	0.054874	-0.0520842
		PHGDH	0.507465	-0.361501
		PSMD3	13.9196	-4.95894
		PAPSS1	0.25803	-0.235312
		TREH	3.61786	3.1839
		MAP3K13	0.9516	-0.638605
		TGFB1I1	0.0860424	0.0948273
		EEF1E1	3.42361	-1.60282
		HNRNPR	1.75263	-1.90557
		TXNL1	0.0553383	-0.0854533
		FIBP	0.122841	0.134882
		AKR7A2	1.93824	-2.02573
		PROM1	0.304229	0.613573
		EPB41L2	4.79899	-2.7226
		ATP8B1	0.391754	-0.360038
		SGCE	6.46836	-2.95533
		XPOT	1.48274	-1.15577
		DNPH1	0.514476	-0.721626
		TRAPPC3	1.09971	-0.841426
		CHMP2A	0.992611	1.31283
		TSPAN6	0.109718	-0.128574
		PLRG1	0.290736	-0.26269
		NDUFB5	0.153641	-0.142794
		GET3	0.257511	0.453536
		BUB3	3.79845	-1.55026
		SULT1B1	3.86274	-2.21299
		ACTN4	0.040494	-0.0253265
		GSTZ1	0.319599	-0.234624
		AP1G1	1.75865	-1.8351
		SYNGR2	4.63026	-3.29932
		NARS1	0.418278	-0.73988
		KRT86	0.864691	-1.32509
		MYO1B	0.858693	0.949685
		NUDT21	1.7146	-1.77198
		LANCL1	0.142669	0.206998
		SLC37A4	0.338186	-0.306923
		NRDC	0.0538534	0.0693226
		AHCYL1	7.1174	-3.6489
		CD5L	1.65436	-1.31778
		XPNPEP2	0.271582	-0.550551
		AKR1B10	0.0587461	0.0792962
		KALRN	2.38849	-1.73143
		GMFG	1.0408	1.38607
		PRPSAP2	0.522354	-0.792178
		SPAG9	0.378752	-0.348942
		URB1	5.72019	-3.28237
		MGRN1	0.248461	0.233811
		OPA1	0.647166	-0.574329
		PPL	0.544323	-0.721094
		ACSL4	0.331347	0.251225
		SNX3	4.55723	-2.36731
		SORBS3	0.0516456	-0.0577825
		SYNCRIP	3.0595	-2.30234
		B4GALT4	0.512795	0.620905
		GMDS	0.774374	-1.0414
		PLOD3	0.0776571	-0.079739
		TLR2	0.568593	0.968747
		DIAPH1	2.86076	-2.38282
		EXOC3	0.566803	-0.522757
		UGT1A9;UGT1A7;UGT1A8	0.541546	-0.458616
		PLIN3	1.10736	-0.693724
		KPNA6	0.313098	0.278859
		UGDH	0.150742	-0.0841666
		CTNND1	0.274848	-0.469947
		SNX2	1.19738	-1.45128
		DPM1	0.133628	-0.139607
		USO1	6.53342	-3.66455
		TOM1	1.09844	-0.86557
		H2BC12;H2BC12L;H2BC5;H2BC4;H2BC18;H2BC9;H2BC15;H2BC14;H2BC13	1.34944	-1.03097
		CCDC22	0.208058	-0.183771
		DKC1	0.36201	0.330864
		EIF5B	0.0459542	-0.149092
		DIAPH2	0.0151088	-0.0189687
		DNAJA2	4.28922	-2.83395
		CUTA	0.415092	-0.397348
		CTSV	0.272714	-0.274844
		WDR1	2.42554	0.691226
		ROCK2	2.45218	-1.74826
		CPNE3	1.05033	1.11052
		HIP1R	1.14334	-0.733922
		CLUH	1.41413	-0.908042
		DNAJC13	0.598217	-0.456766
		PPP6R2	0.447184	-0.38581
		XYLB	1.03299	-0.992719
		GGCT	0.772144	0.973513
		NDUFS7	0.00575231	-0.00687133
		NDUFS2	5.85351	-3.39751
		PDCD6	1.89424	-1.95922
		TBCA	0.343888	-0.299468
		VPS4B	0.813206	-1.08654
		MPDU1	2.35713	-1.45728
		ENTPD5	5.78995	3.31874
		MACROH2A1	1.33834	-0.700645
		SH3BGRL	0.437549	-0.36214
		FLNB	3.60491	-0.773185
		CS	1.22586	-1.21757
		SEC22B	0.340759	-0.586289
		VPS26A	6.00326	-2.94229
		NDUFS3	2.8138	-2.20724
		SRSF10	0.864417	-0.645868
		ECI2	4.68838	-4.18718
		SF3B1	0.0574542	0.0613106
		CSDE1	0.036096	-0.0449528
		LRP6	0.244166	-0.458402
		MYCBP2	0.21582	-0.336181
		PGLYRP1	0.270043	0.382433
		LYPLA1	0.258208	-0.479925
		FCN3	0.160763	-0.302998
		SNRNP200	5.51768	-3.10984
		TIPRL	0.371858	0.329622
		PPM1B	0.838998	-0.543299
		UGT2B17	6.31562	-3.61008
		EIF3G	0.440213	-0.371048
		CBR3	1.23815	0.415579
		PSMD10	2.33011	-1.5772
		IDH1	1.63506	0.341748
		ATRN	0.820251	-0.502061
		RBBP9	0.100236	-0.194085
		ALDH1L1	4.48386	-1.30764
		ARL6IP5	0.718273	-0.905613
		DYSF	0.10688	0.111324
		DCTN3	4.57466	-2.72565
		BBOX1	1.46871	-1.46197
		FLOT1	0.806813	0.761265
		ATP5MG	0.966833	-1.37497
		CPD	0.11827	0.206476
		GLRX3	0.3095	-0.549611
		ANXA9	0.422468	-0.383267
		CDKL5	0.140791	-0.138837
		SEC14L2	0.0725976	0.0419517
		CIAO1	0.315868	-0.262515
		DDAH1	0.410399	-0.517631
		MTA2	0.570537	-0.474578
		CNTN5	5.76018	-3.88993
		ALDH1A2	1.44959	0.898127
		KBTBD11	0.136301	-0.137465
		TOMM70	0.155908	-0.188633
		MYO1D	1.17476	0.951751
		SEC24D	1.82029	-1.56769
		UFL1	4.88342	-2.91074
		SORBS2	2.29377	-1.90937
		TMEM63A	0.0253478	-0.0303508
		PLPBP	2.34119	-2.01664
		ERLIN2	0.621038	-0.895632
		AP2A2	2.53574	-1.7094
		SEC31A	4.477	-3.13323
		TJP3	0.0304662	0.0324883
		AKR7A3	1.62225	-1.09805
		NDUFB4	0.00111883	-0.00137556
		RTN3	0.601321	-1.51767
		STBD1	0.502456	-0.40888
		SNX4	0.317123	-0.294595
		APOL3	0.231712	-0.257251
		NDUFC2	0.128716	-0.131096
		NDUFA10	0.175841	-0.179838
		PGLS	0.0228587	-0.0411401
		PAPSS2	1.07313	-0.957432
		ABCB11	1.5053	1.02389
		ATG7	0.0444319	0.0435488
		LYPLA2	0.064281	-0.0691076
		IPO7	0.274524	-0.515026
		PGM3	2.50192	-1.6114
		SVIL	0.964842	-0.700939
		AHSA1	0.648282	-1.11839
		APOM	0.856335	-0.897278
		LCA5L	0.324793	-0.298805
		PSMG1	2.35431	-1.36234
		H6PD	1.88185	-1.95925
		SEC24A	0.750924	-0.849878
		SEC24B	0.0908616	-0.103837
		ADGRL2	0.701257	1.01875
		VNN1	3.0975	2.12971
		MPC2	0.0844466	-0.0975741
		ETHE1	0.375081	0.313883
		ACSL3	0.0186143	0.0241878
		ASMTL	3.37832	-2.41559
		KRT75	1.00213	-0.900599
		RAB3D	0.0960667	0.195402
		OXSR1	0.332252	-0.533513
		HSPA4L	0.117647	-0.125181
		LSM8	0.1973	-0.227373
		AP2A1	1.03998	-1.22823
		AIFM1	0.110548	-0.205348
		CLDN1	0.174504	-0.281552
		EML2	0.228831	-0.418838
		TSPAN15	0.936213	-0.617634
		BPNT1	0.134189	0.203764
		DDAH2	0.402306	-0.708704
		TRUB2	1.59849	1.8763
		FTCD	8.97643	-1.59348
		NUDT3	0.752234	-0.57157
		AGR2	0.378233	-0.631972
		NDUFB10	0.0835933	-0.0886664
		ACTL6A	0.380011	-0.301278
		CYB5A	0.331579	0.52737
		ADH1B	1.10493	0.307182
		ADH1C	1.26704	0.306501
		LDHA	0.246406	0.0877992
		ALDH1A1	4.30948	0.841482
		GLUD1	0.65094	-0.515837
		CYB5R3	0.597038	-0.877104
		GSR	0.436541	0.25272
		MT-CO1	0.470405	-0.339848
		MT-CO2	0.400925	-0.717917
		MT-CO3	0.136327	-0.139841
		PAH	0.0448254	-0.0532915
		SOD1	2.21318	1.09119
		CP	1.68465	0.5227
		OTC	0.127845	-0.228005
		F13A1	0.991979	-1.46482
		PNP	2.83929	1.28085
		HPRT1	0.830669	0.987656
		GOT2	2.70784	2.04994
		EGFR	0.328936	0.502604
		PGK1	2.7811	0.692729
		AK1	0.677468	0.533621
		F2	3.54892	0.993931
		C1R	7.73229	1.63228
		HP	0.171876	-0.0918498
		HPR	0.207632	-0.350989
		F9	0.594273	0.368495
		F10	0.531878	0.726068
		CFD	0.647695	-0.974317
		PLG	2.99478	0.837803
		F12	2.67217	0.859674
		CFB	4.93512	1.00324
		MT-ATP6	2.47886	-1.64599
		CA1	1.3284	1.07749
		CA2	0.909805	0.696862
		ASS1	0.420088	-0.156485
		SERPINC1	4.91256	0.997534
		SERPINA1	4.17724	0.898739
		SERPINA3	4.7339	1.15018
		AGT	6.62419	1.84247
		A2M	0.644068	0.334766
		C3	1.14579	0.426057
		C5	0.337121	0.177223
		TIMP1	11.9955	4.35142
		CST3	3.97597	1.68476
		KNG1	1.72964	0.532433
		KRAS	2.01431	1.75669
		LDLR	13.2862	6.1058
		JCHAIN	4.46209	1.57539
		IGKV1D-33;IGKV1-33	0.660511	-1.29676
		IGKV1-39;IGKV1D-39	0.424758	-0.747857
		IGKV1-17	0.205153	-0.335755
		IGKV1-5	0.854207	-1.02738
		IGKV3-20	1.29529	0.761714
		IGKV3-15	0.554658	-0.452412
		IGLV1-47	0.663365	0.439605
		IGLV1-51	1.16421	-1.28006
		IGLV1-40	0.300092	-0.468754
		IGLV2-14	0.391085	-0.801295
		IGLV2-8	0.649909	0.940247
		IGLV3-19	0.261178	-0.496783
		IGLV3-25	0.144351	-0.148652
		IGHV1-69	0.500111	-0.743953
		IGHV1-46	0.863198	-0.609032
		IGHV3-23	0.365512	-0.284429
		IGHV3-13	0.630586	-0.697806
		IGHV3-30;IGHV3-30-5	0.693792	0.359306
		IGHV3-7	1.83217	0.6012
		IGHV3-9;IGHV3-43D	0.175854	-0.391011
		PIGR	7.17959	2.0633
		IGKC	2.44029	1.46179
		IGHG2	0.423473	-0.226706
		IGHG3	1.50685	-0.611955
		IGHG4	0.366088	-0.268148
		IGHM	2.06419	0.980449
		IGHA1	4.4871	1.26186
		IGHA2	0.0716872	-0.152804
		IGHD	0.880853	-1.38039
		HLA-B	0.0184471	-0.0375214
		HLA-DRA	0.162836	-0.170146
		HLA-DRB1	0.171689	-0.178662
		HBZ	0.0757873	0.181376
		HBD	0.859799	0.760685
		HBE1	0.125101	-0.138558
		COL1A1	0.365757	-0.493744
		CRYAB	4.34562	-3.27422
		KRT14	2.29665	0.820218
		KRT6A	2.361	0.868366
		LMNA	1.77367	-0.52493
		SPTA1	0.901858	0.95018
		APOA1	1.61248	0.62691
		APOE	7.82319	1.76384
		APOA2	0.137041	0.102582
		APOC1	4.39014	-2.15529
		APOC2	5.40881	-2.46763
		APOC3	0.199671	0.372167
		FGA	0.507108	0.28629
		FGB	0.531167	0.274894
		FGG	1.01094	0.427194
		SLC4A1	1.19187	1.35369
		CRP	1.66192	0.923063
		APCS	1.73627	0.392739
		C1QA	0.324452	0.298314
		C1QB	2.54378	0.728296
		C1QC	1.47013	0.580098
		C9	3.60075	0.854422
		APOH	3.42069	1.00938
		LRG1	4.98883	1.20409
		FN1	0.133068	0.125112
		RBP4	7.38413	1.62666
		AMBP	6.09756	1.50725
		ORM1	4.04543	1.2398
		AHSG	0.192253	-0.102355
		TTR	0.112763	0.0841107
		ALB	0.0349834	0.0282901
		GC	4.20676	1.0157
		PF4	0.426124	-1.223
		TFRC	7.20453	3.93649
		TF	1.7306	0.546297
		LTF	4.52588	1.34703
		HPX	4.2179	1.15873
		FTL	0.477402	0.296914
		FTH1	0.888301	-1.12537
		MT2A	0.234516	-0.385995
		MT-ND2	0.584885	-0.436109
		ANG	1.0446	0.896086
		F11	0.918503	-1.06552
		KLKB1	0.0192907	0.0204207
		MMP1	17.7401	4.49929
		C4BPA	0.64008	-0.472643
		VTN	4.02743	1.07096
		CAT	1.2994	0.872058
		GBA1	0.248254	-0.235877
		FUCA1	4.61571	3.07514
		PROC	1.88242	1.81747
		ALDOA	0.651492	0.398357
		CSTB	0.574348	0.383977
		ANXA1	0.443262	0.321048
		APOB	0.69218	0.356732
		SOD2	3.98751	2.41768
		LCAT	0.820375	-1.2022
		HRG	0.447323	0.270572
		A1BG	0.221867	-0.152909
		KRT6B	3.08883	1.36601
		KRT1	3.61786	1.50856
		VWF	0.441648	-0.556293
		SHBG	2.1571	-2.38555
		GAPDH	1.27013	0.464211
		ASL	1.70112	-0.357974
		IGKV1-16	0.151659	-0.337241
		IGKV3-11	0.628595	-0.891635
		HLA-A	0.288848	0.323595
		CAPNS1	1.77429	-1.8045
		HSPB1	0.82072	-0.744023
		CYBB	1.04603	-0.640576
		RPN1	2.22246	-1.96093
		RPN2	0.0833284	-0.187106
		GNAI2	0.957119	0.70823
		H2AC4;H2AC25;H2AC6	0.0264261	-0.0637907
		ATP1A1	0.443472	0.484861
		ATP1B1	0.267154	-0.55314
		ALDOB	0.238693	-0.0831546
		ARG1	1.79467	0.965162
		APOD	0.519112	-0.614687
		ALDH2	0.484193	0.191074
		S100A8	1.31749	0.985921
		SERPINE1	6.82957	4.48798
		SLC25A5	0.101997	-0.152356
		SERPINA5	5.17107	1.74174
		SERPING1	8.33789	1.62021
		CFI	2.07295	0.807346
		F13B	0.0532258	-0.0617216
		ISG15	0.557602	-0.682429
		LGALS2	3.74072	-2.28884
		MPO	0.168848	0.31439
		PCCA	0.311397	-0.269535
		PCCB	0.129238	0.34505
		ALPL	1.87909	1.71576
		EIF2S1	2.29337	-2.0927
		ICAM1	5.6357	3.92462
		RPLP1	1.2749	-1.02923
		RPLP2	0.287794	0.43427
		RPLP0	1.47042	-1.00654
		FABP3	0.037797	0.083857
		REG1A	0.235737	-0.21939
		CLEC3B	4.06513	-2.65598
		SSB	0.128656	-0.291897
		SERPINA7	1.94887	0.819815
		SERPIND1	2.79948	0.864578
		ITGB1	0.584722	-0.96845
		KRT18	0.225553	-0.104141
		KRT8	0.334977	-0.160534
		HPN	1.0957	0.732965
		UROD	0.892544	0.778318
		INSR	0.0721026	0.159109
		BCHE	0.755643	-0.88629
		IGKV2-30	1.72199	-1.85637
		IGKV4-1	0.14533	-0.153132
		IGHV4-34	0.480531	0.344822
		GSN	0.967282	0.309608
		ATP5F1B	0.0355266	0.0353343
		C2	4.82444	1.15095
		S100A9	0.029165	-0.0674252
		S100A6	0.214695	0.196702
		APOA4	0.0295674	-0.0221095
		EIF4E	4.32046	-2.29187
		ENO1	5.11324	0.911871
		PYGL	1.29703	-0.389346
		GPI	0.967442	0.272342
		NPM1	0.0140533	-0.0384609
		TPM3	0.682161	-0.986939
		ITGAV	0.28482	-0.254674
		HEXA	4.67033	2.22288
		H2BC11;H2BC17;H2BC3;H2BC21	0.0194132	-0.0152352
		EPHX1	0.0293938	-0.0392279
		DBI	0.0905805	0.204732
		FABP1	1.11198	0.295101
		LDHB	0.594702	0.488863
		NEFM	3.66007	-3.00204
		GPX1	0.031975	0.0825079
		PGK2	0.528634	-0.405178
		PROS1	1.46575	0.667202
		P4HB	11.2965	1.77136
		H1-0	0.10679	-0.119906
		ASGR1	1.60832	1.73316
		ASGR2	2.1849	1.95245
		ADH1A	0.0498346	0.0479751
		CSF1R	0.0190346	-0.0457653
		CTSD	7.40968	1.49937
		ANXA2	0.948977	0.42937
		C8A	0.779352	0.37942
		C8B	2.88559	0.728312
		C8G	3.06008	0.859191
		CAPN1	0.758032	0.46188
		TUBB	0.511764	-0.519986
		CA3	0.360665	0.611259
		PRSS1	1.9016	1.64545
		DCN	3.86573	2.01905
		PSAP	2.64243	2.07766
		HEXB	3.69553	1.84092
		CTSL	11.1807	3.37336
		PFN1	3.14456	0.641526
		BPGM	0.666961	0.679861
		APRT	0.0500678	0.0443782
		EPRS1	1.77863	-1.7541
		CTSB	7.92227	1.71191
		LDHC	3.5531	-4.87657
		HSP90AA1	0.939568	-0.312769
		GALT	6.93887	-3.29886
		HNRNPC	0.0979606	0.164277
		LAMB1	1.76857	-1.02388
		YES1	1.1441	1.26211
		LYN	0.0798508	0.166426
		FH	1.10805	-0.672794
		THBS1	3.0686	1.15866
		GJB1	6.84467	-3.9822
		COL1A2	1.95321	-2.06599
		ANXA6	1.88018	0.882538
		RHOC	0.864836	0.831424
		CD55	1.92993	1.80077
		ABCB1	1.11171	0.988634
		SERPINA6	0.316009	0.280057
		SLC3A2	0.539025	0.64676
		GUSB	1.39164	1.4232
		PFKM	0.19872	-0.388498
		HSP90AB1	0.460049	-0.172179
		SRPRA	1.06478	-1.25647
		ELANE	1.27112	1.07606
		MMP2	0.42956	0.708947
		GSTA1	0.465203	-0.138455
		SOD3	1.49601	-0.660814
		CTSG	0.347443	-0.593054
		ADH4	0.956265	0.274072
		HMBS	0.0475387	-0.0958241
		MME	0.798257	0.782829
		LPA	0.299791	0.535075
		PDHA1	3.07578	-2.22985
		CD14	8.89377	3.08509
		CYC1	0.737685	-0.944576
		MET	2.41719	2.01248
		CFH	0.173636	-0.0865651
		SNRNP70	0.364963	0.315059
		FCGR3A	0.208605	0.22778
		VIM	3.57012	-1.07383
		SERPINF2	3.22664	0.826437
		RPS17	3.49467	-2.24036
		KRT19	1.23776	-0.552635
		KRT7	0.78481	-0.556031
		GNAI3	0.690263	1.04866
		ANXA5	0.0807095	0.0757747
		KRT16	1.13911	1.32539
		RPSA	1.97776	-1.8948
		SNRPA	2.13944	-1.41193
		ENO2	0.687438	0.557586
		HBQ1	4.97166	-2.71059
		ACAA1	0.18647	-0.361382
		GSTA2	1.0922	-0.752128
		GSTP1	0.762648	0.347545
		MMP7	3.44665	2.43968
		VIL1	0.268299	0.424969
		LGALS1	0.381871	-0.495808
		QDPR	0.259819	0.085592
		HMGB1	0.523465	0.752701
		RBP1	3.6726	-2.42771
		FBP1	0.0462007	-0.0197422
		GNAO1	0.224047	-0.22642
		SPARC	4.4571	3.12614
		GSTM1	2.1793	-2.2783
		CLTA	0.911875	-0.66668
		ANXA4	0.0145314	0.011745
		CNP	1.92672	1.21849
		DLD	0.311176	0.523331
		HNRNPA1	0.116976	0.0917479
		SNRPA1	2.5969	-1.41772
		CTSH	1.13229	1.07663
		COX6C	0.442618	-0.722955
		TACSTD2	2.51725	-2.28555
		C1S	7.93958	1.63636
		PARP1	4.9533	-2.56498
		ALOX5	0.842875	-0.669997
		FURIN	3.49082	2.20254
		LTA4H	0.238291	0.180829
		ALDOC	0.149719	-0.0830651
		C4A	5.93546	1.33164
		C4B	6.67973	1.65918
		H2AZ1;H2AZ2	1.98192	-1.81877
		GSTT2B	0.925747	-1.16532
		SAA1	0.135705	0.311483
		SAA2	0.163806	0.367132
		MT1HL1;MT1H	1.28112	0.909801
		SETSIP;SET	1.24849	-1.49784
		SULT1A3;SULT1A4	0.630673	-0.455057
		C8orf89	7.79978	-3.941
		HSPA1A;HSPA1B	0.640684	0.24022
			2.479	0.754158
			0.0118001	-0.02615
			1.18836	-0.428968
			2.1718	0.968621
			1.56975	0.514894
			1.73021	0.57827
		IGLC3	0.342607	-0.603732
		CALM1;CALM2;CALM3	1.64823	1.84141
		CDRT15P3	0.423917	0.886166
		TUBA3C;TUBA3D	5.74828	-3.73805
		IGHV3-38-3	0.542111	-0.445747
		RO60	8.86198	-4.81743
		GAA	6.59934	2.27026
		RRAS	0.147487	-0.274724
		HLA-C	0.0272114	-0.0549422
		SPP1	1.6601	1.82284
		DLAT	0.496104	-0.369651
		PTPRF	1.3643	-0.789839
		TXN	0.192099	0.258385
		CTSA	3.58592	3.07087
		MGST1	0.611722	-0.924258
		CYP2C8	0.258231	0.238802
		C7	0.735836	-0.491317
		PRKAR1A	0.374366	-0.59306
		ESD	0.135879	-0.11544
		HSPD1	1.50676	0.933502
		CLU	7.36323	1.51168
		HSPA5	3.28386	1.04308
		LAMC1	0.950849	-0.836027
		ACP2	4.29643	2.83797
		HSPA8	0.748182	0.296047
		LIPC	0.497148	-0.777069
		SLC2A1	1.60244	1.95725
		SLC2A2	3.04644	2.58849
		EPB41	0.322794	0.582124
		UMPS	3.44093	-2.11447
		PDHB	2.63086	-1.27657
		DBT	0.244418	0.636291
		PYGB	1.86786	-1.24615
		RALA	0.239725	0.408461
		RALB	0.00109417	0.00228332
		SPTB	0.265234	0.593444
		LAMP1	3.84593	3.00093
		ACADM	1.38768	-1.38884
		TOP1	0.164283	-0.177907
		G6PD	0.0973268	0.156813
		PC	0.505779	-0.454502
		MTHFD1	1.95147	-0.8626
		CETP	0.676756	0.740691
		IGF2R	4.64018	2.41779
		ADH5	0.171341	0.0738438
		PRPS2	0.616697	-0.44259
		PABPC1	2.98545	-1.95463
		PCNA	0.247506	-0.209973
		HARS1	5.48617	-3.31924
		COL6A1	1.13329	0.859695
		COL6A2	0.823838	-0.558728
		COL6A3	0.194326	-0.237929
		SLC25A4	5.59212	-3.1431
		SLC25A6	0.143774	-0.260352
		F5	2.12529	1.56022
		IMPDH2	0.388925	-0.317187
		TPR	1.75939	-1.56741
		CKB	0.139213	-0.27583
		ANXA3	0.0768005	0.11609
		CKMT1A	1.75094	-2.44887
		SKIL	0.486043	-1.23904
		ACTN1	0.568261	-0.279495
		CDH1	2.07763	1.78854
		SRC	1.24074	-1.65311
		PEPD	0.0554876	0.0501254
		XRCC6	2.24956	-1.76799
		XRCC5	1.65503	-1.32805
		COX4I1	0.637708	-1.04807
		LAMP2	3.31533	2.57193
		RNH1	1.42026	1.06137
		VCAN	0.425982	-0.737501
		EEF2	2.25958	-0.394667
		KRT10	3.59123	1.60758
		KRT13	0.381286	-0.297883
		KRT5	2.57768	1.36585
		PDIA4	2.8631	0.956699
		C6	1.69857	0.725701
		CEACAM1	1.94563	1.76536
		TPT1	1.55448	-1.75582
		ALAD	0.0448083	0.0566369
		LCP1	3.16337	1.21185
		PLS3	2.54993	0.893229
		APEH	0.295392	0.445746
		ETFA	1.40676	-1.42597
		PRKAR2A	0.594263	-0.873799
		SLC5A1	0.486595	0.519035
		ENO3	1.66698	1.66403
		CD59	1.26775	1.29769
		MIF	1.30311	-1.26899
		PRKCSH	0.356384	0.344726
		FDPS	0.366575	-0.203776
		CPM	12.0027	3.51625
		COX7A2	3.16949	-2.18439
		NID1	0.144443	-0.268394
		AKR1A1	0.297363	0.139743
		PKM	0.699148	0.243059
		ACYP2	0.322481	-0.316642
		HSP90B1	0.0375566	0.0293296
		SNRPB;SNRPN	1.88822	-2.03809
		IDE	0.548865	-0.927091
		MMP9	0.854988	1.04898
		HNRNPL	3.22588	-2.43837
		DARS1	0.782465	-1.06032
		DAO	0.0505	-0.0563562
		JUP	0.506044	0.605256
		FABP4	0.482905	-0.750752
		GLUL	1.82275	-1.8806
		AKR1B1	1.22381	0.529337
		ANPEP	2.99083	1.52993
		RAC2	0.601958	-0.459251
		CPN1	0.445521	-0.661368
		GSPT1	0.359285	-0.3087
		ARSA	3.21849	2.30206
		B4GALT1	0.346243	0.576023
		EZR	5.23006	1.20129
		UCHL3	5.67054	-3.94747
		HPGD	1.03842	-1.4845
		NME1	0.0771493	0.138757
		NQO1	0.399095	-0.52224
		GNS	5.94316	3.50918
		PHKG2	0.0350722	-0.0354897
		RPS2	0.333767	-0.550184
		ST6GAL1	9.18261	1.98498
		DSP	0.0359632	-0.0514778
		RPA2	0.00113838	0.00127835
		MUC1	4.94981	2.43801
		CD44	0.239083	-0.374265
		NQO2	0.175141	-0.319526
		ITGB4	0.0548088	0.0576299
		CBR1	1.25022	0.338426
		ANK1	0.211333	0.441165
		ACADS	2.97868	-1.93912
		PNLIP	0.0419439	-0.0415002
		GLB1	2.02884	2.03811
		H1-2	2.65231	1.56023
		EPCAM	0.10117	-0.129886
		POR	5.71238	-2.79209
		EPB42	0.0212544	-0.0544242
		ATP2A2	0.61077	1.03413
		UGT2B7	0.801911	-0.803906
		PLCG2	0.149315	-0.151008
		FAH	2.85713	0.525882
		NAGA	2.27238	2.03644
		GOT1	1.10103	0.306486
		PRKCA	0.250342	-0.234161
		SMPD1	3.54203	2.70331
		AKR1C4	0.753886	-0.511845
		PRKACA	0.335872	0.35884
		CAPN2	0.73694	-1.00072
		TAT	0.412875	-0.338875
		CTPS1	0.110161	0.116423
		DDX5	2.6344	-2.22754
		PFKL	0.159522	0.199025
		LGALS3	1.25874	1.14813
		PSMC3	0.184653	-0.354744
		TCP1	0.501118	-0.556202
		RPL35A	0.263565	-0.521065
		ARF4	0.0180559	-0.0317754
		RPL7	0.23733	-0.380098
		VCL	1.08289	-0.425414
		GPX2	0.496532	-0.667743
		LBP	4.75975	1.13715
		RHCE	0.0797763	-0.225428
		RPL17	0.289116	-0.271919
		PGAM1	1.63975	-0.46935
		RCC1	1.97184	-1.35998
		SDC1	1.0162	0.69315
		TSPAN8	0.211086	0.39329
		GNAZ	0.112597	-0.135302
		NCL	0.303313	-0.251648
		HK1	0.344346	-0.624713
		POLR2E	0.396881	-0.340793
		GGT1	0.926288	1.1702
		TRIM21	0.193547	-0.180502
		EIF2AK2	5.32657	-4.15951
		SRM	0.343074	-0.332682
		ORM2	1.97895	0.635076
		ITIH2	3.40241	0.919233
		ITIH1	1.60733	0.563826
		NFKB1	1.06032	-0.882902
		TYMP	1.43845	-1.22774
		ATP2B1	0.271343	-0.282032
		EIF2S2	0.111219	-0.138701
		ANXA7	0.306354	0.290444
		SDS	0.550279	-0.430985
		PGC	0.354591	-0.650152
		AZU1	1.55055	-1.46692
		TPSB2;TPSAB1	0.882486	-0.899532
		RAB4A;RAB4B	0.643287	-0.488841
		RAB5A	0.413505	-0.388409
		RAB6A	0.244617	0.426201
		NR1D1	0.0269321	-0.032197
		MX1	0.464847	-0.460162
		PSMB1	0.255778	-0.253559
		LMNB1	1.2529	-1.41536
		PZP	0.11801	0.247986
		OGN	1.56659	1.72545
		CYP3A5	1.02345	-0.729719
		C4BPB	0.268525	-0.433104
		NEB	0.245861	-0.221167
		AGA	1.37343	1.27381
		FUT3;FUT6;FUT5	3.00634	-1.72041
		GSTM3	1.16361	-1.20463
		ATP6V1B2	0.22977	-0.409252
		ATP6V1C1	0.104071	-0.111976
		CSRP1	0.270659	-0.560204
		FLNA	2.80457	-0.827176
		MAOA	0.612656	-0.975717
		ACO1	0.179618	-0.0764409
		ABCB4	1.61889	1.22248
		AGXT	1.31784	0.802463
		NT5E	2.23596	1.57534
		GPD1	0.273094	-0.149715
		VDAC1	0.0314198	0.0432022
		BGN	4.67156	2.15959
		SDHB	0.279097	-0.532504
		CD9	0.843978	-1.13692
		COMT	2.90997	-2.32205
		TGM2	0.333045	0.249797
		MMUT	5.00217	-3.29178
		OSBP	1.93439	-2.02337
		PCMT1	0.764847	-1.18844
		FBL	1.03443	-1.30838
		GART	0.890216	-0.906703
		TNXB	2.13842	-1.19642
		PAICS	0.0264829	-0.0399246
		SCP2	0.0347827	0.0778477
		UBA1	2.29819	-1.40966
		GPX3	1.61191	-1.45752
		NME2	1.78662	0.564471
		FDXR	0.226102	-0.196183
		HNRNPA2B1	0.592155	-0.242424
		PRKACB	2.65298	-1.66082
		UQCRC2	0.888735	-1.12918
		CPN2	1.04432	-1.00421
		MMP8	0.29355	0.503438
		MRC1	1.09859	-1.11634
		IGHV1-2	0.429615	-0.594754
		CES1	5.31864	1.16356
		FBLN1	0.170312	-0.101182
		SFPQ	1.04608	-1.39109
		TUBG1;TUBG2	0.234721	0.228808
		PPIB	2.09678	0.70722
		ME2	0.54658	-0.46215
		WARS1	0.125386	-0.211953
		RPS3	0.885778	-0.69418
		PTPRB;PTPRO	0.777359	-0.569951
		PTPRD	1.39537	0.639342
		AHCY	0.221015	0.120774
		CFL1	4.84737	0.959083
		CPT2	0.359825	-0.390962
		DTYMK	0.481462	-0.933443
		PRTN3	4.16632	3.08396
		GPT	0.334576	-0.202083
		CRHBP	8.84024	3.81622
		EEF1B2	3.05448	-1.97014
		ATP5PB	1.17682	-1.47715
		TBXAS1	0.0307205	0.0382584
		ACP1	0.364106	-0.668463
		ACAT1	2.75419	-2.4579
		TNC	0.374829	0.469238
		CDK2	5.3826	-2.61683
		MCM3	0.149628	-0.149622
		AZGP1	3.67213	0.880344
		MPST	0.474765	0.245173
		RPS12	0.521095	-0.708245
		DNAJB1	0.651799	-0.457266
		ATP5F1A	0.453684	-0.477292
		CTSS	2.40558	1.62069
		PSMA1	0.322461	0.202182
		PSMA2	0.944676	-0.792042
		PSMA3	1.41012	-1.4637
		PSMA4	0.286136	0.184979
		ITGA3	1.51136	-1.21735
		MSN	2.88297	0.710808
		DDX6	5.77555	-3.28682
		U2AF2	1.55905	-1.13304
		RPL13	0.319466	-0.495205
		IVD	3.48082	-2.36151
		S100A4	0.14515	0.297242
		PTBP1	1.44991	-1.75462
		TARS1	0.964805	-0.550189
		VARS1	1.67145	-1.61206
		EEF1G	1.61106	-0.866722
		FKBP2	3.20604	-2.27924
		MST1	0.172459	-0.237236
		CNTFR	2.523	1.94071
		STOM	2.55268	1.2986
		AK4	0.0796281	-0.0847504
		PON1	4.03631	1.12312
		ANXA13	0.922251	0.712461
		MAOB	0.048618	0.096055
		YWHAQ	0.673019	-0.76699
		MAPK3	5.14025	-3.01815
		DPP4	3.04517	2.07642
		RPL10	1.07982	-1.27696
		RPA1	1.86112	-1.61684
		APEX1	1.2677	-1.17804
		CAD	0.306302	-0.429279
		CALR	3.77912	0.90188
		CANX	0.00788578	0.0194227
		PSMB8	3.92698	-2.52658
		PSMB9	1.68824	-1.48998
		PSMA5	1.01571	-1.05249
		PSMB4	1.07869	-0.940787
		PSMB6	1.78493	-2.00581
		PSMB5	0.374798	-0.491801
		GSTM2	1.47742	-0.925462
		ABCD3	1.92212	-1.40941
		NDUFS1	3.15324	-2.42378
		ADH6	0.164857	0.125118
		MAPK1	0.630027	-0.976019
		GCA	0.552951	-0.437947
		LAP3	0.779493	0.264551
		TPP2	1.21154	-1.35053
		IMPA1	0.132504	-0.225076
		PTPN6	0.72249	-0.700119
		TKT	2.13496	0.619942
		PML	0.412186	-0.381597
		SERPINA4	6.64036	1.2305
		EEF1D	1.3878	-1.90341
		AQP1	0.0506074	0.139478
		GNA11	0.45392	0.565988
		ALDH4A1	0.135521	-0.238056
		PBLD	2.18332	-0.743326
		ERP29	0.344274	0.657782
		PRDX6	2.24737	0.798803
		BLVRB	1.05253	0.716802
		PRDX5	0.524174	0.315505
		DDT	0.0253855	0.0262256
		GCHFR	1.31247	-1.21466
		PRDX3	0.684825	0.920721
		ATP5F1D	0.475712	-0.363112
		RPL12	3.61413	-2.96416
		ECHS1	0.896116	-1.28047
		CMPK1	1.40019	0.850218
		PEBP1	3.40715	0.585743
		PDIA3	0.903996	0.291877
		PPP2R1A	0.401565	-0.481875
		TM4SF1	0.171126	-0.178072
		NMT1	0.14551	0.148442
		ADSS2	0.00421815	0.00521009
		SLC6A1	0.00341942	-0.0040866
		TSPO	0.392606	-0.785557
		ADSL	0.503078	-0.853175
		PKLR	0.556036	-0.425021
		GSTT1	0.380729	-0.45889
		SERPINB1	3.9322	0.973906
		ALDH1B1	4.41384	-2.55779
		ALDH3A1	0.28465	-0.2937
		POLR2B	0.248404	-0.241206
		SDHA	0.597479	-0.857261
		CORO1A	0.315511	-0.460671
		GDI1	3.5424	0.865777
		MAT2A	1.42069	-1.34831
		PRKAR2B	0.858584	-1.04259
		CPS1	0.313092	0.272426
		SDC4	4.58317	3.50995
		TIA1	0.119216	-0.117823
		DNAJA1	0.306603	-0.336003
		UQCRC1	0.932476	-1.24669
		HIBADH	0.249529	0.237514
		ATIC	0.0672197	-0.101248
		HNRNPH3	5.76687	-3.08435
		HNRNPH1	3.03209	-1.20067
		YWHAB	0.680815	0.286751
		STIP1	1.57956	1.72435
		S100A11	0.371214	0.631169
		PRDX2	1.29419	0.919977
		GK	4.14313	-2.49479
		GBP1	1.57356	1.69283
		GBP2	0.703832	-0.519246
		HPD	2.10826	0.442397
		STX2	0.340579	-0.309334
		CSF2RB	0.447828	-0.566297
		CTH	0.813758	0.621745
		RPL9	1.5971	-1.74307
		ACSL1	3.408	-2.13013
		KIF5B	0.110617	0.222212
		MAN1A1	1.76146	0.954936
		GALNS	0.216232	-0.222438
		RNASE4	2.54192	2.08628
		SHMT1	1.84621	-0.448042
		SHMT2	0.962828	-1.33639
		EPHX2	0.0706333	0.0952812
		HSPA1L	1.59004	-1.89694
		HSPA4	0.232974	-0.259423
		MPI	0.312419	-0.529319
		PRSS3	0.693319	1.46563
		GPC1	0.380208	0.518244
		PFN2	0.728651	-0.579537
		CTNNA1	0.79254	0.885864
		CTNNB1	0.127851	-0.179955
		PHB1	1.24123	-1.46488
		SERPINB6	1.28432	0.903059
		RDX	3.72582	0.996562
		RPL22	3.35759	-2.11238
		SPR	2.25851	-2.52112
		CBS	2.58183	-1.90723
		KRT9	3.56826	1.61772
		SAA4	0.0931386	0.0833745
		PCK1	1.78443	-1.91996
		AGL	0.595188	-0.391462
		MYH9	0.319644	0.189026
		MYH10	3.19144	0.800536
		COPB2	3.85189	-3.1364
		SOAT1	0.623403	-0.430857
		ADD1	0.0849533	0.171532
		ADD2	0.602061	1.21854
		FUS	0.210699	-0.22473
		DEK	0.829274	-0.584976
		MYH11	0.110542	0.0778494
		GLRX	0.0205635	-0.0452236
		PPM1A	6.24063	-3.22506
		IGFALS	0.0959127	0.122359
		KRT2	2.76777	1.35087
		HMGCL	0.495795	-0.64718
		PSMC2	0.734397	-1.09721
		SLC16A2	0.243519	-0.268204
		CHI3L1	0.331623	0.578369
		GGT5	0.210348	-0.208123
		ARL3	0.0705714	-0.0791216
		MAP2K2	1.36232	-1.31282
		ATP5F1C	1.34831	-1.5027
		ATP6V1E1	0.332814	0.402685
		RPL4	3.78908	-2.09992
		LONP1	0.577756	-0.456306
		PGM1	0.249408	0.0876421
		PPP1CC	0.428612	-0.50469
		GNL1	0.367892	-0.317387
		SERPINF1	8.0884	1.55864
		DLST	0.242407	-0.446545
		GMPR	0.026509	0.0624925
		GPX4	0.169777	0.253108
		CFHR2	0.0652747	-0.138716
		HSD17B2	4.06269	-2.13927
		SRP14	0.511337	-0.41457
		HPCAL1;NCALD;HPCA	0.117734	-0.114868
		TAGLN2	0.849139	1.23343
		TALDO1	0.401266	0.187207
		SNCA	0.295546	-0.262921
		ETFB	0.231763	-0.438586
		RBMX	0.907391	-1.08676
		LIPA	4.47875	2.71633
		ATP6V1A	0.541281	0.432372
		HSPA9	0.45716	-0.559791
		EIF4A3	2.55206	-1.79422
		RPS19	0.200185	0.190932
		RPL3	4.03778	-2.44868
		COL15A1	0.598259	0.771161
		COL18A1	0.273057	0.202923
		DDOST	0.100999	-0.210362
		CAPG	0.00802672	-0.0155714
		IL6ST	3.83212	2.46362
		CCT6A	0.137236	-0.189065
		NNMT	1.37789	-0.765175
		PSMB10	3.95011	-2.6838
		RPL13A	2.22124	2.28721
		ARL1	5.57107	-2.79339
		STAT3	3.55844	-2.45426
		USP8	0.277796	-0.308932
		MDH1	1.2173	0.405708
		MDH2	0.520276	0.615241
		HADHA	1.11357	-1.11787
		EIF2S3	0.429196	-0.782893
		MNDA	9.02592e-05	-9.42713e-05
		PRPH	0.434727	-0.355182
		UBA7	0.271514	-0.228751
		CSK	0.320372	-0.389802
		GARS1	2.89557	-1.83852
		IARS1	1.39937	-1.06565
		ACTR1B	2.33728	-2.1421
		ECI1	5.30399	-3.16013
		TMPO	0.542051	-0.438073
		STAT1	3.05909	-2.19447
		STAT6	3.20217	-2.745
		MTREX	0.498957	-0.362604
		AKR1C3	0.87167	0.593442
		PI4KA	0.0379367	0.0797346
		HAL	3.04856	-1.98045
		CASP3	0.480086	-0.38264
		FRK	0.153578	-0.235473
		LRPPRC	1.97672	-1.77738
		ACAA2	0.598523	0.520021
		SLC1A1	0.18622	0.369425
		PAFAH1B1	0.372949	-0.61646
		CRAT	1.73785	-1.49825
		MATR3	0.434229	-0.385459
		BTD	0.0123502	0.024585
		GPD2	1.67565	-1.49756
		SSR1	0.119816	-0.133609
		ALDH3B1	0.652318	-0.535871
		NAMPT	0.268475	0.131022
		AFM	1.08638	-0.553944
		PSMC4	0.566295	-0.721375
		PPIC	0.678569	0.920552
		VDAC2	0.296871	0.418904
		ACADSB	0.112683	-0.22004
		USP5	0.457898	-0.618503
		PHKA2	0.800107	-0.564305
		SLC15A1	1.89163	-1.56592
		RECQL	0.267519	-0.230978
		ATRX	0.399405	-0.490333
		CRK	0.0109893	-0.0135385
		BAG6	0.428189	-0.320147
		GSTM5	2.71957	-2.27846
		NSF	0.255379	0.376182
		BRCC3	0.629119	-0.468487
		RPL27A	0.621362	-0.445487
		RPL5	2.50529	-2.20012
		RPL21	0.0495834	-0.0606775
		RPL28	4.29659	-2.22528
		RPS9	7.1179	-3.62763
		RPS5	1.40857	-1.11736
		RPS10	0.138172	-0.272802
		MAP1B	0.139051	-0.129485
		GNPDA1	2.62947	-2.26081
		UTRN	0.0650292	0.0767033
		IQGAP1	0.473322	-0.348706
		HAAO	0.0455666	-0.0315724
		GYG1	1.17524	-1.122
		STT3A	3.01974	-2.08634
		RAP1GAP	0.445129	-0.339155
		CAPZA2	0.580815	0.635774
		CAPZB	7.83694	1.07615
		EIF1AX	0.636082	-0.510306
		ALDH1A3	0.244022	-0.570333
		QARS1	1.24426	-1.3379
		UQCRFS1	0.212254	-0.356841
		XDH	3.23932	-1.33502
		ATP5PO	0.153976	-0.296753
		LIMS1	2.16857	-1.46911
		PREP	0.475676	-0.846369
		ME1	2.41869	-2.25363
		LEPR	2.11313	1.88787
		PIP4K2A	0.0479912	0.121726
		ARCN1	0.34431	-0.497367
		LSS	0.582148	-0.475041
		GCLC	0.135534	-0.175803
		GCLM	0.398789	-0.640985
		CD151	0.697395	-0.454587
		PSMD8	2.74683	-1.95439
		GSS	0.733401	0.52277
		CCT5	0.263175	-0.273008
		NES	0.231816	-0.208203
		CSNK1A1	0.136968	-0.301032
		IDH2	0.452214	-0.648753
		PITPNB	1.25754	-1.10607
		MASP1	1.30569	1.27308
		ALDH9A1	0.637761	-0.254974
		TGM4	0.104573	-0.115524
		RPIA	0.114645	0.254785
		LMAN1	0.58871	-0.97446
		FMO5	0.377383	-0.356404
		FASN	7.45823	-2.78904
		FNTA	1.64389	-1.29145
		CCT3	0.72111	-0.806756
		ARRB1	0.304574	-0.246002
		TUFM	3.29908	-2.18416
		ALDH7A1	0.826658	-1.06667
		INPP1	0.409213	-0.32865
		SRP9	0.10215	-0.0999907
		AARS1	1.79667	-0.94018
		CARS1	1.16903	-1.42425
		HARS2	1.73649	-0.870741
		SARS1	0.379188	-0.549894
		PPM1F	0.0369788	0.0475127
		TTPA	1.04784	-1.34124
		PSMB3	1.43074	-1.3287
		PSMB2	0.810198	-1.07812
		MCM2	0.145582	-0.142825
		ACADVL	1.48105	-1.59534
		TMED10	0.00334487	0.00772757
		EIF2B2	0.193934	-0.211478
		HINT1	0.54175	-0.575383
		NDUFV1	3.40286	-2.25382
		SULT1E1	1.17163	-1.26747
		NT5C2	0.0734302	-0.0709043
		SELENOP	0.333776	0.707728
		CAMP	0.539468	0.623147
		MTHFS	0.884597	-1.09056
		GMPS	0.713778	-0.523381
		KHK	5.10792	-2.19399
		HNMT	1.73896	0.734955
		GNAQ	0.161563	-0.377711
		IDH3A	0.0341483	-0.0380548
		SULT1A1	2.75444	-1.18574
		SULT1A2	0.0586498	-0.0650987
		GDI2	4.75498	1.05772
		CPT1A	0.721898	-0.809839
		GATM	0.102411	0.181012
		SERPINB8	0.538257	0.663633
		SERPINB9	3.50895	-2.55904
		SERPINH1	0.461514	-0.425166
		ST13	0.856339	0.777032
		VASP	0.419953	-0.623116
		DNM2	0.508785	-0.638874
		METAP2	5.47989	-3.17655
		NUDT2	0.108722	-0.12599
		LRBA	5.12091	-2.97165
		BCAM	0.9561	1.18437
		PPT1	0.156506	-0.172423
		RPL14	0.431089	-0.730485
		CCT8	0.193199	0.204699
		CCT4	0.462951	-0.651108
		ANXA11	0.48508	-0.766694
		FXR1	1.57242	-0.821588
		RAB5C	1.76425	0.867619
		RAB7A	1.03678	0.677304
		RAB13	0.00660517	0.00860256
		PLCD1	0.264533	-0.600896
		DUSP3	2.80211	-1.89667
		SMARCA2;SMARCA4	0.702623	-0.554864
		GALK1	1.62597	-1.46213
		SSR4	0.477351	-0.546339
		BCAP31	0.286151	-0.44229
		TPMT	1.76194	-2.15674
		HCFC1	0.803718	-1.18338
		ALDH3A2	0.19154	0.410738
		ALDH5A1	0.299221	-0.284206
		HSD17B4	0.285684	-0.504726
		PSMD7	1.23549	-1.11419
		SUOX	0.161284	-0.178616
		STAT5B	2.77223	-1.44206
		RPS6KA3	4.21924	-2.08302
		AKR1D1	2.68075	-1.60065
		HDGF	0.447092	-0.400512
		LUM	0.422517	0.410224
		PRELP	0.968107	1.36542
		HNRNPA3	1.98971	-2.11332
		PGD	1.82867	0.607723
		HNRNPM	0.620703	-0.855149
		POLR2H	0.00503281	0.00833059
		ARHGDIA	7.50261	1.21874
		ARHGDIB	5.66476	1.49138
		HNRNPF	5.17318	-3.01882
		VAV2	4.24618	-3.35753
		RIDA	0.429411	0.306114
		SMS	0.191476	-0.166564
		HK3	1.5268	-1.32611
		THOP1	0.351991	-0.597635
		AKR1C2	0.458878	-0.418376
		CAPZA1	7.71667	1.3677
		CRIP2	6.07423	-2.95037
		NUP98	0.659052	-0.558673
		BLVRA	1.37481	1.14789
		SLC25A1	5.28067	-3.22265
		PPP5C	0.564621	0.918072
		DAPK1	0.102072	-0.294716
		ACLY	0.106526	0.149323
		SUCLG1	0.202756	-0.467688
		MVD	1.32201	-1.71202
		COPB1	2.21929	-1.69869
		COPA	4.0919	-2.98609
		CTSC	4.84289	2.85038
		AP2S1	1.78111	-1.71688
		TTC3	8.13816	-3.72973
		IST1	0.440333	0.645624
		SEC24C	1.24136	-1.51535
		SUB1	5.62715	-3.62085
		CRISP3	0.103864	-0.152588
		RARS1	3.17367	-2.42346
		YARS1	0.869963	-1.10183
		USP14	3.82253	1.79677
		PRKAG1	3.59707	-2.09701
		HSPA2	0.999962	0.422947
		FXYD2	0.807923	-0.638356
		RAD23A	0.86671	-0.973855
		RAD23B	0.692373	0.822778
		EPHB4	3.16162	2.59302
		NAGLU	4.06615	2.685
		AK2	6.14551	-3.48606
		GYS2	0.171999	-0.157122
		UGT2B15	1.5038	-1.27503
		HMGCS2	0.501367	-0.862529
		NAPA	0.193114	-0.336347
		EIF5	2.3939	-2.49607
		SLC12A2	0.0566873	-0.0838293
		PSMD4	0.183356	-0.166157
		DRG2	0.476667	-0.373568
		PLTP	1.24878	1.28298
		CSE1L	3.48836	-2.93951
		VCP	0.593148	-0.479892
		HADHB	0.289478	0.293844
		MTTP	3.10271	1.93983
		AFDN	0.0046141	0.00553784
		NAP1L1	0.680352	-0.498303
		ADK	0.643278	-0.475919
		ADAR	0.886031	-0.637397
		SEC13	1.74626	-1.38644
		SNU13	0.845727	-0.604465
		NPEPPS	0.0134898	0.0195549
		SUMO3	0.501535	-0.725057
		EIF3B	3.4947	-2.28658
		FCGRT	2.1056	2.11495
		BID	1.04552	-0.673396
		ATP5MF	0.113433	-0.260342
		MARS1	0.149811	-0.185481
		ITGA1	1.492	1.69097
		ATP5ME	0.685569	-0.481994
		LGALS4	0.0460657	0.0381895
		EIF6	1.9856	-2.83168
		NDUFA6	2.52436	-1.7449
		NRG3	0.440441	-0.711327
		TMEM33	6.4101	-2.89893
		SYNJ2BP	0.333804	-0.293883
		RAB25	0.245499	-0.240004
		GSDMD	0.889032	-1.07393
		EPPK1	1.52422	-1.40434
		DEFA1;DEFA3	0.796257	1.07664
		ARPC4	2.07364	0.634183
		CD81	1.0126	1.56869
		TPI1	1.06655	0.344892
		EIF3E	4.15602	-2.56802
		SEC61B	0.204419	-0.177136
		PPP4C	0.0734055	-0.0752275
		ROMO1	0.316277	-0.257012
		MYL6	0.411946	-0.685866
		ACTB	4.13901	0.760708
		EIF4A1	0.278062	0.196195
		RPS20	1.79559	-1.93758
		PRPS1	0.0320642	0.0698588
		PSMA6	0.240435	-0.310788
		S100A10	7.37602	-4.19346
		CDC42	0.533155	0.594708
		DSTN	0.681041	0.652177
		GMFB	0.609833	-0.804281
		RAB8A	0.568137	0.852013
		SRP54	0.394882	-0.402203
		RAB2A	0.235157	0.343446
		RAB5B	2.93276	-1.95737
		RAB10	0.224924	0.414096
		UBE2D3	0.848553	1.02377
		UBE2M	0.21608	-0.202284
		UBE2K	0.246043	-0.482611
		UBE2N	2.15459	0.77994
		RAB14	1.16011	-1.38743
		ACTR3	1.01164	0.556059
		ACTR2	2.15057	0.748914
		ACTR1A	0.730697	-1.19258
		COPS2	2.01904	-1.7009
		ABCE1	0.754573	-0.637552
		RAP1B	2.53386	1.17732
		RAP2B	0.034941	0.062636
		RPS3A	0.691154	-0.867966
		RPL26	0.780622	-0.600368
		RPL15	1.31994	-1.55757
		RPL27	6.18443	-3.58034
		PCBD1	0.430621	-0.37203
		RHOA	0.478637	-0.920403
		HSPE1	0.0301458	0.0591659
		SEC61A1	0.765369	-0.539944
		LYZ	2.98789	1.67583
		B2M	6.15066	2.09762
		DAD1	1.12854	-1.65107
		COPZ1	3.11754	-2.4262
		AP1S1	1.56508	-1.17247
		NUTF2	4.81799	-3.20449
		HNRNPK	0.531647	-0.40874
		YWHAG	0.525031	-0.189683
		RRAS2	0.0625856	0.126845
		RPS7	0.155345	-0.320736
		PPP1CA	1.65689	-1.8197
		PPP1CB	0.0541445	0.106922
		PSMC1	0.176167	0.289902
		PSMC5	1.15456	-1.36294
		RPS8	0.618548	-0.887683
		RPS15A	1.65056	-2.22313
		RPS16	2.15825	-1.74993
		YWHAE	0.0747045	-0.0366216
		RPS14	0.709661	-0.818874
		RPS23	0.504873	-0.659743
		RPS18	1.02278	-1.05407
		RPS29	0.0700217	-0.0704506
		RPS13	0.3683	-0.645348
		RPS11	4.8173	-2.86059
		SNRPE	2.18807	-2.21382
		SNRPF	1.10811	-0.754315
		LSM6	0.629367	-0.480974
		SNRPD1	9.9559	-4.81954
		SNRPD2	0.518216	-0.923615
		SNRPD3	2.99328	-2.69879
		ARF6	0.98596	0.773417
		PSMC6	0.849043	-1.13667
		RPL7A	1.64117	-1.36706
		ETF1	0.59319	-0.881927
		RPS4X	0.350639	-0.543816
		PPP2CB	1.15125	-1.63339
		ACTA2	0.124656	0.0860131
		RHOB	0.000513915	0.000980086
		RPS6	4.17975	-2.96099
		H4C1	0.10281	-0.0636562
		RAB1A	0.164169	0.245835
		RAN	0.419771	0.48029
		RPL23	0.251641	-0.447155
		RAP1A	0.238899	0.588365
		RPS15	0.162032	-0.166899
		RPS24	0.222808	0.234597
		RPS25	0.640889	-1.09263
		RPS26	0.202515	-0.180839
		RPS28	0.483246	-0.623672
		GNB1	0.422952	0.536399
		GNB2	2.64205	0.547932
		RPL30	1.77363	-1.93717
		RPL31	0.0711254	0.0680146
		RPL10A	0.311722	0.222067
		RPL32	0.757743	-0.529318
		RPL11	0.497477	-0.828618
		RPL8	0.382544	-0.541515
		PPIA	2.56258	0.761354
		FKBP1A	0.335516	-0.601998
		RPS27A	3.31049	0.920611
		GRB2	2.84247	-1.6431
		TRA2B	3.38077	-2.60606
		RAC1	4.67221	0.889952
		AP2B1	0.67244	-0.841416
		GNAS	1.81914	1.18064
		GNAI1	0.657322	-0.856234
		YWHAZ	0.280664	-0.170732
		PPP2R2A	4.3106	-2.09813
		DYNLL1	3.6642	-3.01325
		RPL38	0.106253	-0.182842
		SKP1	0.015637	-0.0379959
		GNG5	0.162108	-0.163766
		RPS21	0.752658	-1.14683
		EIF5A	0.194643	0.269307
		RACK1	5.76163	-2.1974
		ACTG1	2.22809	1.45249
		SEC11A	1.79399	-1.4518
		CSNK2B	0.539971	-0.385318
		TPM4	1.23522	0.879277
		UBE2L3	0.423971	0.671967
		EEF1A1;EEF1A1P5	0.176932	-0.0506012
		ACTA1	1.72766	-1.62323
		TUBA1B	0.385654	-0.22781
		TUBA4A	1.26104	-1.60921
		TUBB4B	0.818063	-0.343439
		CSNK2A1;CSNK2A3	0.0459756	-0.0956829
		PAFAH1B2	0.165954	-0.353115
		H3C1	0.315416	-0.146646
		HBB	0.607922	0.609144
		NOMO3;NOMO1;NOMO2	2.29953	-1.41435
		HBG1	1.40396	1.13793
		HBG2	0.0265283	0.0688201
		HBA1	0.814586	0.739117
		SIRPA	2.78368	2.27421
		CYP4F2	3.30371	-2.40987
		PSPH	0.773467	-0.599477
		EIF4G2	2.85172	-1.52732
		GTF2I	0.849247	-0.691968
		SRPK2	0.539393	-0.4398
		ABCA4;ABCA2	6.50522	-3.30123
		CCT2	0.121382	0.177158
		KRT85	4.50434	-3.09706
		GSTO1	0.643668	0.242093
		PRKDC	0.25289	0.378258
		GPLD1	4.87269	-2.54001
		LCN2	6.59028	2.25381
		HSD11B2	0.146033	0.172245
		ABAT	0.410693	-0.708786
		DCD	1.51405	1.08351
		MRPS34	0.28521	0.230098
		RBP5	0.312328	-0.31409
		RPL24	2.63154	-1.79885
		ARF1	1.63323	0.579184
		ARF5	0.0533541	0.0488883
		ERH	0.0852112	-0.0969461
		RHOG	4.84951	-2.03973
		SRSF3	2.00332	-2.15788
		H3-3A	2.06963	-1.469
		ZBED6	3.3358	-2.51171
		MUC5AC	0.595784	-0.460227
		HSPG2	0.156306	0.126457
		PKD1	0.0345136	0.0368521
		ATP11A	4.18731	-3.12029
		CYCS	0.107321	0.222972
		MPP1	0.02903	0.0658025
		TFAM	0.772376	0.851184
		PITPNA	0.228513	-0.370108
		MAT1A	0.405721	-0.169055
		SLC25A3	1.22922	-1.50045
		HDLBP	3.7696	-2.44195
		CDK5	0.0162465	0.0182473
		PURA	1.17625	-1.40545
		CLTC	1.13549	-0.651559
		FKBP3	0.146686	-0.132065
		REEP5	7.61978	-4.27474
		SORD	1.1192	0.287985
		HNRNPU	0.63502	-0.583631
		U2AF1	0.191915	-0.22163
		SPTBN1	0.868282	-0.607013
		SRSF2	7.5673	-3.58533
		GALK2	0.698077	-0.600289
		AMPD2	7.22006	-3.22876
		CTBS	2.06275	2.04705
		FABP5	0.0123188	0.0281588
		ANK2	0.401054	-0.337791
		CAP1	4.00921	1.24404
		HMGCS1	1.11005	-1.41495
		PFKP	0.183092	-0.185597
		PLCB3	0.639964	-0.476458
		TAGLN	0.289625	-0.300955
		OGDH	1.94165	-1.95942
		ALDH6A1	0.300114	0.558023
		BDH1	1.51351	-1.48611
		DSG1	0.449937	-0.820978
		MUC3A	0.456521	-0.427699
		RPL18A	0.0161108	-0.0205925
		MAP2K1	6.13218	-3.6036
		FKBP4	0.578283	0.745925
		PLOD1	0.444907	0.671956
		MUC2	5.92369	-3.09156
		NUCB1	0.253009	0.369524
		RPL6	0.343874	0.459327
		TOP2B	0.661024	-0.572811
		SLC25A11	2.59348	-1.90263
		GSTM4	0.165103	-0.183386
		ACY1	0.128975	0.0560542
		TNFAIP2	0.209465	0.220046
		LMNB2	4.27033	-2.40351
		TFF2	0.0623037	0.0597008
		MVK	4.20154	-2.80878
		CFHR1	3.3997	0.916296
		RELA	0.098281	0.108714
		GBE1	2.83645	-1.17499
		FOLH1	1.57922	1.84552
		EIF4G1	0.185918	0.36815
		KRT17	0.409993	0.724314
		HGFAC	1.08738	-0.958402
		GLO1	1.72036	-2.17192
		AKR1C1	0.070603	-0.0340112
		SSBP1	0.474433	-0.954471
		YWHAH	0.674881	-0.866295
		DNM1	0.177399	0.178635
		EEF1A2	0.270442	-0.291502
		PRKCD	0.00634932	-0.00761477
		CALD1	0.123712	-0.241411
		COL14A1	1.87675	-1.27979
		MBTD1	0.109383	0.121037
		ITIH3	5.92141	1.55415
		PTPN11	0.575743	-0.681549
		GFPT1	2.06559	-1.77053
		AOX1	0.348659	0.155551
		PSME1	1.43768	0.577214
		SULT2A1	0.109635	-0.16349
		PRDX1	2.56641	0.696755
		CDK18	0.0445547	-0.147083
		RPL18	0.849053	-1.13094
		C1QBP	0.701978	-0.405776
		CKAP4	0.892638	-0.87008
		ENPEP	2.58408	1.74338
		TJP1	0.343162	-0.293246
		KHDRBS1	0.0422818	-0.0456168
		BAX	1.04702	-1.34637
		SLC3A1	0.704714	-0.985722
		LRP1	2.16133	1.27338
		SRSF1	5.46611	-3.4972
		ARHGAP1	0.599831	-0.61927
		PCDH1	0.719733	-0.489979
		PPP3CA	3.5504	-2.01944
		DHX9	2.12317	-1.80164
		CRYZ	1.537	-0.5014
		GOLGA3	0.122743	-0.105966
		LGALS3BP	2.13195	1.29528
		EHHADH	2.12449	-2.22257
		PUDP	0.337145	-0.257587
		CD47	0.132238	0.238387
		FGL1	8.37249	2.86201
		SSRP1	0.110302	-0.115179
		ACSM2A	0.26198	-0.240743
		RBBP4	4.89403	-2.88214
		NCBP1	0.0435426	-0.04774
		AHNAK	0.606635	-0.710064
		BRME1	0.321511	-0.314802
		GALNT2	1.38194	1.16748
		GALNT1	0.00487995	-0.0132573
		AP1B1	0.882639	-0.967238
		CPSF1	4.66672	-3.52656
		BST2	1.68422	1.92106
		SCRN1	0.370717	-0.320801
		WASHC5	3.89062	-1.89277
		TWF1	1.67898	0.956796
		ASPH	0.469622	-0.446684
		EFEMP1	0.854741	-0.836991
		STX4	0.0509539	0.0546441
		MAP4K2	0.286985	-0.284886
		NFIA	0.224488	-0.278588
		DPYD	2.56774	-2.12458
		ILF2	1.81278	-1.78454
		ILF3	2.3821	-2.02943
		LMAN2	1.14797	0.679343
		PTPRJ	1.78048	1.61881
		EPS8	2.07939	1.61784
		TRAP1	0.041428	-0.0492491
		ANK3	0.0121789	0.0344986
		DLG1	0.0742338	0.0954966
		MYO1E	0.269674	0.428325
		ABR	0.241849	-0.22604
		ECH1	0.526907	-0.886034
		STRN3	0.123288	-0.139277
		FLII	2.09835	-1.46975
		COASY	4.19533	-2.22228
		ACACA	0.157554	0.27153
		GPS1	0.312177	-0.515123
		SPP2	2.06239	-1.03364
		PDZK1IP1	0.33198	-0.598394
		MTAP	0.493538	-0.932152
		PRKAA1	3.06649	-2.66398
		TARDBP	2.52258	-1.54553
		HNRNPA0	1.71247	-1.46699
		AIMP2	3.13395	-1.90607
		PRDX4	0.0557044	0.109453
		PAK2	4.22162	-2.43412
		PSMD2	0.967499	-1.14554
		DNAJC3	0.525641	-0.384709
		SELENBP1	4.98898	1.30463
		NME3	1.81444	-1.8879
		SRSF6	2.40421	-1.89302
		TRIM28	0.182529	-0.196739
		STX3	0.0123854	0.0136853
		G3BP1	1.00178	-0.929616
		PABPC4	5.0045	-2.7283
		SLC14A1	1.86249	1.40085
		EIF3I	3.71892	-2.08951
		CTBP1	5.13133	-2.2559
		PLD1	0.206583	0.441926
		UBE2V1	1.92635	1.00543
		DYNC1I2	0.0605853	0.0715539
		ILK	0.0303257	0.0370656
		NNT	0.488563	-0.70961
		SNTB2	1.3222	-0.841485
		ADAM9	2.7298	2.0625
		FKBP5	1.64747	-1.30645
		ROCK1	0.0133067	0.0146039
		PICALM	0.130375	0.274947
		MTM1	0.528727	-0.420232
		ASAH1	2.83954	2.22838
		HDAC1	2.5729	-1.86887
		CAMK2D	1.89426	-1.92043
		NAE1	0.0815312	-0.113354
		IQGAP2	0.710899	-0.47478
		STIM1	0.261879	0.250355
		TRA2A	0.648704	-0.508029
		SNX1	0.00968133	0.0108754
		DNASE1L3	2.52208	1.84744
		CUL1	0.149866	0.291018
		CUL2	1.77699	-1.57607
		CUL3	0.416787	-0.887672
		CUL4A	0.869664	-1.33837
		GFUS	0.027047	-0.061749
		RAB32	0.254221	-0.2263
		FHL1	5.88509	-2.86825
		MOGS	2.48063	-1.7454
		ALCAM	4.61466	2.02702
		LAMC2	11.7099	4.7961
		SPTAN1	0.280373	-0.231535
		ENPP2	1.81225	1.68694
		DDX39B	0.155216	0.178446
		BLMH	0.338677	0.598477
		SNTB1	0.409722	-0.601867
		TUBB2A	0.519812	0.718059
		IDI1	1.03341	-1.46748
		PRKG1	0.326889	-0.312106
		COTL1	0.537045	0.714261
		BAAT	5.31816	-3.71562
		HNRNPD	0.591129	0.821614
		SCARB2	0.0399731	-0.0929933
		DPYS	1.4811	-1.12216
		DSG2	0.398593	-0.577994
		UBE4A	0.0646667	0.0762877
		EIF3A	1.1948	-1.20898
		EFR3A	0.197281	-0.183787
		MLEC	2.04162	1.75257
		TTLL12	0.278201	-0.624183
		FHL2	0.0144683	-0.0153535
		DPYSL3	1.67999	-0.896993
		DCTN1	1.64484	-1.57185
		DYNC1H1	3.34259	-2.33785
		RCAN2	2.78207	-2.84502
		EIF2B1	0.415596	-0.358057
		EIF4A2	1.05499	-1.12734
		CTTN	0.0884868	0.176629
		FLOT2	0.524324	0.600281
		TRIM25	0.888165	-1.10721
		FGL2	5.78269	3.64984
		GNA13	0.80972	1.10308
		GAMT	0.39746	-0.655361
		GALE	0.020585	-0.0322947
		GALNT3	0.933397	-0.667807
		RBM39	0.192436	-0.183424
		HABP2	0.556468	0.814254
		PDIA5	0.274478	-0.263027
		PRPSAP1	0.484348	-0.499422
		ITIH4	7.42364	1.61156
		PLS1	2.36066	2.20819
		CLINT1	0.271436	-0.293079
		SMC1A	4.68123	-2.9451
		GANAB	0.724692	0.315809
		MFSD10	0.0741564	-0.0904891
		GNMT	1.5798	-1.70581
		MVP	0.499576	0.678672
		LTBP2	2.7109	-1.69789
		GOLGB1	0.28443	-0.273231
		LASP1	1.04188	-1.40896
		CRYM	8.71194	-4.68263
		PTGR1	3.50153	0.711641
		GPNMB	4.81042	-2.5697
		KPNB1	1.3785	-1.41832
		NUMA1	2.29177	-2.08619
		GAPVD1	3.88959	-2.80492
		SPCS2	0.74074	-0.498066
		PSMD6	0.674991	-0.7956
		ABRAXAS2	0.106179	-0.116254
		SEPTIN2	2.22089	-1.7261
		SART3	0.494883	-0.400692
		EFTUD2	0.541308	-0.492101
		ARL6IP1	0.470594	-0.363133
		RAB3GAP1	0.238876	0.226852
		SLC39A14	4.88851	3.03109
		KARS1	3.93531	-2.50872
		EIF4H	4.62211	-2.77508
		POSTN	0.110169	-0.123003
		ACOX1	0.690254	-0.454744
		EEA1	1.21939	-1.18784
		PDIA6	0.248261	-0.356411
		PAFAH1B3	0.00131458	0.00297273
		PCOLCE	0.0485683	-0.0964486
		PGM5	0.380232	-0.352913
		PMVK	3.55242	-1.85281
		PLEC	5.41496	-2.12964
		PON2	0.145614	-0.141668
		PPA1	3.53608	1.54978
		PTGES3	1.53148	-1.66388
		NONO	1.30794	-1.32872
		PTPA	0.138256	-0.215326
		QPRT	1.66819	-1.21235
		RAB35	0.667209	0.975812
		RBBP5	0.104951	-0.120459
		TMED2	2.14033	-1.58617
		PCBP1	0.754738	-0.559757
		PCBP2	0.449347	-0.32934
		ELOB	0.954862	-0.642287
		SF3B3	3.44017	-3.15577
		RSU1	1.04625	0.868391
		CNN3	0.00191559	-0.00204222
		RPS6KA1	0.165607	0.171251
		SF3A2	0.724443	-0.575941
		PPP1R7	0.692848	-1.03505
		SEC23A	3.58345	-2.87029
		SEC23B	0.444107	-0.677742
		SF3A1	0.688191	-0.615818
		SKIC2	0.575063	-0.460198
		RGN	2.12465	0.655373
		CDSN	0.418579	-0.339195
		TGFBI	0.024714	0.0189473
		NHERF2	0.0173461	-0.04043
		TRAM1	0.0573116	-0.0505085
		TSN	0.128105	-0.188887
		MAPRE1	0.357493	-0.312142
		ELAVL1	0.940315	-1.33162
		NSDHL	0.0691817	-0.0763231
		MYLK	0.24888	0.484821
		SMAD2	0.494975	-0.376688
		UBE2V2	3.2579	-2.01192
		STXBP2	0.134064	0.21407
		VAMP3	0.183395	-0.395112
		RAB11B	2.27357	0.59854
		SEPTIN7	0.359767	-0.570625
		ADRM1	0.168639	0.26618
		UAP1	1.30469	-1.22995
		IGFBP7	3.53749	2.47904
		PSMD5	0.13985	0.221557
		DDB1	1.81244	-1.55975
		PPP2R5E	1.27452	-0.720708
		CDC37	0.844654	-0.945482
		DPYSL2	2.47569	-1.31172
		SYPL1	0.0796167	0.154953
		ECM1	0.703776	-0.750799
		SRSF7	0.0190155	-0.0238226
		CPSF6	0.0111863	0.0139444
		PTGIS	0.480446	-0.419261
		PRSS8	1.48565	1.65532
		FSCN1	1.67323	0.934055
		DECR1	1.60953	-1.38747
		MAN2A1	0.411018	-0.653533
		KYNU	0.721204	-0.939749
		TST	0.952294	-0.962221
		GUK1	0.143174	0.137521
		HAGH	2.25941	0.809542
		H2AC20;H2AC18	0.103214	-0.139152
		CA9	0.757203	-1.17824
		NDUFA9	0.748172	-0.62612
		PCK2	1.58364	-1.79376
		HADH	0.0301175	0.0599504
		CYP51A1	0.356145	-0.302055
		UGP2	1.57977	-0.420879
		AOC3	2.88685	-2.56086
		TXNRD1	0.0514687	-0.0836756
		IMMT	0.22044	-0.252182
		HNRNPUL2	6.67589	-3.82066
		TMEM241	0.150845	-0.337848
		INF2	0.616804	-0.498286
		RALGAPA2	0.0413312	0.0836717
		IAH1	3.85324	-2.6122
		SMU1	0.329283	-0.282397
		HKDC1	0.654073	-0.929518
		HLA-DRB5	0.639329	-0.488229
		ACOT6	2.3825	-1.99979
		TKFC	0.589424	-0.264952
		KRT71	0.181244	-0.199566
		RABL6	0.232772	0.226557
		TIMM50	0.892575	-0.624452
		VPS26B	3.79507	-2.19747
		NADK2	0.178358	-0.178742
		ACSF3	0.0108874	0.0131411
		ANO6	1.37145	-1.67741
		PDCD4	0.347484	-0.314243
		TP53I3	0.717395	0.90869
		ACSM3	0.451884	-0.770622
		SLC44A4	0.0358559	-0.0875536
		HSD17B12	2.56137	-1.8732
		LACTB2	0.50649	-0.867411
		COBLL1	0.831228	-0.643629
		CYBRD1	0.0323642	0.0396545
		ACTBL2	0.812439	1.83429
		OCIAD2	0.885239	-0.619901
		HSP90AB4P	2.59694	-1.85565
		RUNDC3A	0.822888	1.00675
		TMEM97	4.97182	-2.99311
		CMPK2	0.342192	-0.327086
		C3orf38	0.753508	-0.546669
		MTUS2	0.107785	-0.318883
		WDR44	0.756683	-0.531807
		TOR1AIP1	0.0613599	-0.0743937
		AARS2	0.301822	-0.272288
		FAM209A	0.0295524	0.0336682
		ENTPD8	1.32166	1.57385
		TBCEL	0.00361176	-0.00403962
		RABGAP1L	0.642251	-0.483676
		TTC38	0.635919	-0.834301
		PHYHD1	2.01491	-2.2804
		HP1BP3	6.89482	-3.70913
		FRMPD1	0.260421	-0.361139
		ATAD3C;ATAD3A	0.275304	-0.262899
		PDZK1	0.0739952	0.130353
		UBR4	2.47315	-2.48093
		IDNK	0.0837688	-0.0988579
		C9orf64	0.460453	-0.828157
		KPRP	1.1308	1.16811
		DDI2	0.142537	-0.300632
		H3-7	0.252939	-0.258993
		NT5DC1	3.30183	-2.3001
		VPS53	1.09531	-0.794251
		PRPF38B	10.2743	-4.48071
		ARHGEF16	0.0927248	-0.0879821
		YOD1	3.88886	-2.7885
		BROX	0.150452	-0.302673
		LYPLAL1	1.05458	-1.22492
		ECPAS	0.22398	-0.360621
		RNF123	0.209655	0.365488
		ANO1	1.10138	-0.703789
		AFMID	0.193018	0.198383
		RNF213	0.190933	0.189376
		TNS2	0.449683	-0.340756
		KANK2	0.400555	-0.362592
		EEF1DP3	1.84959	2.13202
		STEAP3	0.960295	1.55979
		TBC1D9B	0.42455	0.354264
		MAP1S	0.735562	-0.540044
		ACSM2B	1.71626	-1.52646
		MROH7	1.64807	-1.414
		USF3	1.73199	-2.07184
		SLC6A19	0.484542	0.795444
		ATL3	5.04338	-2.15467
		VASN	3.6844	-2.15178
		NADSYN1	0.140513	-0.14251
		GLYAT	0.0296158	0.0336409
		TWF2	0.13584	-0.267645
		TANGO2	0.328754	-0.504358
		PDE12	0.26636	-0.275601
		SLC25A24	4.83975	-2.98516
		RETSAT	0.00711562	-0.00860643
		HIBCH	0.4974	-0.81487
		CAVIN1	0.511201	-0.424703
		ERAP2	0.0618037	0.0820094
		LPCAT3	0.129813	-0.137237
		LLGL2	0.133388	0.155211
		C8orf82	0.221987	-0.205041
		PRPF8	1.75005	-2.05367
		PLBD1	0.192193	-0.201165
		FAHD1	0.423221	-0.369962
		PDXDC1	0.0210365	0.0225947
		MEAK7	0.298638	-0.286534
		VWA1	0.509414	-0.44663
		SLC27A1	0.0797426	-0.0922419
		PGM2L1	0.1977	-0.352039
		SKIC3	0.214598	-0.189399
		DARS2	0.35385	-0.312277
		MYO7B	0.770953	-0.527138
		APOA5	0.174127	-0.271969
		TMEM205	4.96229	-3.03059
		UGT2A3	0.0434693	0.0479267
		LCLAT1	0.586561	-0.451203
		ENPP7	6.96801	3.97849
		OLFML1	0.0903359	-0.196714
		METTL7B	0.779742	-0.596203
		PLXDC2	2.34835	-1.92146
		WDR82	0.000529398	-0.000624094
		ABHD15	0.657746	-0.838759
		FAT4	0.139505	0.192686
		MUC6	0.140452	-0.230461
		NAPRT	0.441095	-0.250411
[truncated: 867 more rows]

## Sheet: Figure 4a
	Figure 4a
		Sample	Total BDI score group	Biliary viability score group	Liver number	Timepoint	Transplant	NUDT4B;NUDT4	IGLV8-61	IGLV7-46;IGLV7-43	IGLV3-10	IGLV3-9	IGKV2-28;IGKV2D-28	IGHV4-4	IGKV2D-24;IGKV2-24	IGKV2D-29	IGKV3D-15	IGKV1D-8	IGHV3-49	IGKV6D-21	IGHV6-1	IGHV3-15	IGHV2-26	IGHV3-73	IGHV3-74	IGHV3-43	IGLV9-49	IGHV3-72	GATD3B;GATD3	IGKV1D-13;IGKV1-13	IGKV3D-20	IGHV1-3	IGHV1-18	IGHV3-20	IGHV4-28	IGHV3-35	IGHV3-38	IGHV5-51	IGKV1-8	IGKV1-12;IGKV1D-12	IGHV3-64D	RBM47	UBA6	ESYT2	IGLC7	ILVBL	FUOM	POTEF	CNOT1
		NMP_Bile_Proteomics_170	High	Low	34	T10	Non-transplanted	-0.76481	-0.905458	-0.247725	0.170158	-0.654039	-0.817202	0.0944856	-1.07201	-1.7742	-1.21568	0.195595	-0.174718	-0.18238	-0.466382	-0.0662258	0.0593312	0.158933	-0.333827	0.336187	0.605674	0.107794	0.129987	0.415048	0.158542	0.318191	-0.17659	-1.18831	-0.289225	0.227281	0.979522	-0.300563	-0.295399	-1.0742	-1.65791	2.0191	1.19653	1.51847	-1.27658	0.741898	1.65831	0.733589	1.75513
		NMP_Bile_Proteomics_172	High	Low	43	T10	Non-transplanted	0.418983	0.413351	0.349742	0.772065	-1.15183	-0.216069	-0.314486	-0.561613	-0.645111	0.289264	1.33017	-0.454793	0.665572	-0.751567	0.56479	1.41689	-1.19998	0.529296	0.872674	0.866692	0.607026	1.27114	0.869502	0.347158	0.11797	0.165039	-0.635785	0.973027	0.436177	-0.518881	0.0362845	-0.215222	-1.3876	-0.053401	0.976738	0.845081	1.34718	-0.669963	1.02751	0.987007	1.27219	0.958542
		NMP_Bile_Proteomics_177	High	High	33	T10	Transplanted	-1.03169	1.24972	1.02746	2.55391	0.306376	-1.36892	1.24713	-0.150998	0.527033	0.668813	-1.86586	1.01028	2.10559	0.575173	0.420384	-2.54249	-0.495444	0.816588	-0.37531	-1.87512	-0.717744	-1.23572	1.66303	0.764676	-0.959428	0.957072	0.55911	-0.971642	0.596644	-0.696354	0.205885	1.04998	0.62385	0.811941	-2.05888	-2.03623	-2.05953	0.849996	-1.22448	0.828754	0.286747	-1.23018
		NMP_Bile_Proteomics_186	High	High	45	T10	Transplanted	0.963639	0.0738967	1.06125	1.93648	0.543898	-0.032076	0.423826	0.0710544	-0.00185112	0.588295	1.34219	0.354384	0.716178	0.73943	0.614335	1.43974	0.198346	0.254324	0.942769	0.517819	1.70647	0.609734	0.0181658	0.819825	2.08104	0.987183	0.282716	0.958831	0.591079	-0.192915	0.696262	0.812268	0.760599	-0.125254	0.0344037	0.46442	0.114416	0.0837052	1.27408	-1.90142	1.25307	-0.0242517
		NMP_Bile_Proteomics_189	High	High	36	T10	Transplanted	-0.197413	-0.270241	0.466615	-0.142615	0.233517	0.721373	0.933794	-0.546489	-0.790708	0.166169	0.0154242	0.00744327	1.23972	-0.0716648	0.747053	-0.429862	0.114897	-1.66629	0.116206	-0.721133	-0.920911	1.1909	-0.310675	0.0984198	1.25755	0.257235	-0.198044	-0.149041	0.652171	0.513182	0.302989	0.332293	-0.336141	-1.48105	-1.89387	1.23003	1.30695	-0.220932	-0.176877	-0.444829	-0.0929838	-0.239392
		NMP_Bile_Proteomics_195	High	Low	39	T10	Non-transplanted	0.506818	-0.933324	0.103647	-0.0776641	-0.264047	0.541977	0.485486	0.368095	-0.128231	0.207243	0.63268	-0.082732	0.678026	-0.526678	0.170007	1.38843	-0.123974	-0.0884379	-0.354029	-0.325627	0.424592	0.8214	0.0144609	0.281372	-0.301102	0.135399	0.0375305	-0.132735	-1.62949	1.38733	-0.157482	0.253887	-0.189903	0.103064	-0.206393	0.71971	0.435308	-0.754424	0.755197	1.28574	-0.0205653	0.459547
		NMP_Bile_Proteomics_219	High	High	50	T10	Transplanted	0.372651	-0.0561426	0.34684	-0.276471	0.111644	1.00028	0.441287	-0.0646515	-0.643671	0.321328	1.43223	-0.332493	0.491598	0.421281	0.827641	0.884838	-0.00598225	-0.0612341	0.364919	-0.337288	0.451148	1.14847	0.615155	0.0750638	0.987935	0.605875	0.443221	0.528745	0.306387	1.33963	0.169149	0.171189	0.245197	0.157961	0.470114	0.0977746	0.440306	-0.315186	-0.0981512	0.0905485	1.40314	0.215541
		NMP_Bile_Proteomics_227	High	Low	54	T10	Non-transplanted	0.0370901	0.551164	-0.215937	-0.0538581	-0.829116	-1.01483	-0.626112	0.131715	-0.652956	-0.0580589	0.599346	0.149155	0.0586139	-0.301033	-1.3585	0.632672	-0.0758827	-2.11311	0.837701	0.0199463	0.624451	0.530301	0.466004	-1.64595	0.0635967	-0.531549	-1.6012	1.30787	0.0109882	2.13432	-0.148748	0.350368	-0.209094	0.622261	0.28387	0.295012	1.26844	-0.753345	0.113194	1.6563	1.18089	0.694164
		NMP_Bile_Proteomics_231	High	Low	53	T10	Non-transplanted	1.6759	0.399057	-0.889607	-0.672577	-0.822907	-0.453591	0.0927022	-0.598814	-0.794643	0.00605653	0.59668	-0.842669	-0.0136915	-0.256968	-0.958739	0.185325	-0.126164	0.332741	1.50058	-0.0723125	0.333921	1.49088	-0.11787	-0.315785	0.0557118	-1.09434	-1.6969	1.59372	0.210306	-0.667066	0.00767138	0.0117744	-0.656801	-0.148245	1.55305	1.34104	0.0232214	-1.17207	0.860321	1.53245	1.42429	0.650509
		NMP_Bile_Proteomics_233	High	High	55	T10	Transplanted	0.819706	0.538661	-0.369966	-0.267616	-0.448242	-0.31227	-0.616847	-0.178038	-0.193991	0.21042	0.531976	-0.298032	-0.203892	-0.166387	-0.128321	0.0758926	0.22709	0.284852	-0.151994	-0.645987	0.0768747	2.04118	0.0048156	0.26076	0.303792	0.0305794	-1.10838	0.865254	0.596427	-0.311756	-0.0641812	-1.08932	-0.590246	0.0190655	0.787649	0.038143	0.641716	-0.666198	0.53599	1.94879	1.38891	1.31197
		NMP_Bile_Proteomics_02	High	Low	1	T10	Non-transplanted	0.576115	-0.651022	-0.147094	-0.206047	0.322246	1.54857	0.0594096	-0.135589	-0.368419	0.669416	0.211031	0.0905307	-0.104915	0.471877	0.560328	-0.961799	0.183611	0.0198881	0.297522	-0.559475	0.0744108	-0.483564	1.84531	0.667338	-0.152626	-1.47826	-0.296526	1.5996	0.501882	0.613032	-0.823805	0.19478	0.206517	-0.0556543	2.2056	1.83883	-0.73417	0.109755	1.34035	2.31523	-0.241737	0.173229
		NMP_Bile_Proteomics_07	High	High	3	T10	Transplanted	0.305344	0.830339	0.584153	0.468178	0.0327713	0.969909	0.37039	0.505907	0.383783	-0.249489	2.14648	-0.0829289	-0.0493939	1.09026	1.00683	1.55127	0.0281452	0.354944	1.10874	1.02038	0.158605	-1.52358	0.675856	-0.0289401	-0.837741	0.831711	0.401567	1.17194	0.669038	0.119416	0.351669	0.148387	0.0639134	0.337774	-1.32722	-0.126751	-1.25001	-0.609895	-0.76526	-0.927589	0.563565	-1.46766
		NMP_Bile_Proteomics_40	High	Low	12	T10	Non-transplanted	0.78411	-2.45839	0.202246	-0.0093806	-0.0664373	1.07518	-0.55302	-0.103969	-1.0316	0.259094	0.878983	-0.100985	-0.151471	0.0163757	-0.182544	-0.343009	-0.0879484	-0.233404	-1.6991	0.0825178	-0.020516	0.680869	1.71041	-0.00107042	-0.112321	0.157467	-0.521857	0.774056	0.389431	0.549098	-0.376304	-0.202958	-0.304352	0.322706	-0.904639	0.584453	0.0851122	-0.364049	-0.760622	-1.30607	0.636964	0.0732635
		NMP_Bile_Proteomics_42	High	Low	13	T10	Non-transplanted	1.44398	-0.638499	0.3617	0.602827	-0.144807	0.772574	-0.170265	-1.1461	0.0864451	0.429746	-0.177301	-0.251611	0.85645	0.346802	-0.576237	0.930625	-0.146548	-0.113554	-0.95305	-0.0352517	-0.000717047	0.876681	0.0491192	-0.147451	-1.35712	-0.388415	-0.394923	0.997025	0.362426	0.588857	-0.592925	0.0664429	-0.304399	0.382234	0.00315709	0.435529	1.05393	-0.946925	0.441448	-1.45741	0.687365	-0.727969
		NMP_Bile_Proteomics_48	High	Low	15	T10	Non-transplanted	0.299995	-0.847903	1.81066	2.58406	2.03226	0.313807	-1.08108	0.915795	1.65039	-2.72132	1.1548	-1.67643	1.69427	0.341063	0.00704793	1.54221	-0.00878695	0.411235	1.21351	2.49122	-1.10612	2.25389	0.317357	0.535152	2.23847	-0.0209802	1.00869	0.325656	-1.86499	-1.66106	-1.79529	0.733588	0.266579	-0.984131	1.9258	1.94967	1.98678	3.44357	2.21126	1.10357	-1.06427	3.11049
		NMP_Bile_Proteomics_51	High	High	16	T10	Transplanted	1.52866	0.0933147	0.466773	1.10147	0.475735	0.0271163	0.357842	0.0258756	-0.358443	-0.408952	-0.391151	0.00906496	0.186654	0.451624	0.368175	1.25976	0.248587	0.00687935	-1.7277	0.0958633	0.539288	0.883069	1.45823	0.159304	-1.1772	-1.75933	-0.459633	0.884161	0.592587	0.645876	-0.372569	0.186951	0.307568	0.813483	-2.03601	0.399145	1.20406	-0.215329	0.918071	-0.563822	0.973917	-0.0677852
		NMP_Bile_Proteomics_57	High	High	18	T10	Transplanted	1.90859	-0.27372	0.339551	0.632845	0.18151	1.20431	0.625736	0.244864	0.83583	0.515531	0.658755	0.914499	-0.164595	0.339294	0.891697	1.04252	0.802355	0.682369	-0.103058	-0.0308975	0.525027	0.308691	0.207409	0.437312	-0.200421	0.786929	0.527033	1.05152	0.695053	0.295452	0.49769	0.6255	0.316575	1.03678	-0.988729	0.55147	-0.62923	-0.0473897	-0.526787	0.682182	0.877424	2.1792
		NMP_Bile_Proteomics_64	High	High	19	T10	Transplanted	1.25774	-0.97061	-0.375251	0.501312	-0.168309	-0.45028	-0.182612	-1.11074	-2.32592	-0.405267	-0.184386	-0.854609	-0.782649	-0.0564554	-0.119477	0.734423	-1.025	-0.537314	-0.290337	-0.0688884	-0.542505	-0.154119	1.59918	-1.16826	-0.0549413	-0.72365	-0.99045	0.43268	-0.521099	0.0801172	-0.846579	-0.408298	-0.815474	-1.01894	0.304121	0.466165	1.03005	-1.65764	0.745916	-1.94426	0.939154	0.168685
		NMP_Bile_Proteomics_101	High	High	29	T10	Transplanted	2.13188	0.64844	0.0885999	-0.436852	-0.0423336	1.24194	-0.429893	-0.590786	-0.803463	0.265184	0.453068	0.238302	-0.394671	-0.417361	0.271063	-0.486904	-0.0293628	0.220034	-0.599756	0.346737	0.30614	0.738276	-0.954055	0.0459451	-0.116706	0.510442	-0.419576	-0.186477	0.427721	-0.305934	-0.444501	-0.0624188	-0.653315	0.20951	1.48454	1.04135	1.45763	-0.216979	-0.305357	1.12354	0.637763	0.451046
		NMP_Bile_Proteomics_104	High	Low	30	T10	Non-transplanted	1.69825	-1.04843	-0.571397	-0.714044	-0.223278	0.87193	0.159996	-1.12374	-2.55431	-0.302778	-0.696632	-0.477415	-0.294606	-0.547849	-0.176468	1.5648	-0.84697	-0.535464	-0.841261	-0.366614	-0.110442	0.593639	0.553777	-0.837941	1.56086	-0.142754	-0.989884	-0.842586	-0.274847	-2.16621	-0.812311	-0.429777	-1.71635	-0.487227	0.425212	0.465477	1.35867	-1.07369	0.534806	-0.441889	0.629287	-0.732051
		NMP_Bile_Proteomics_108	High	High	31	T10	Transplanted	1.19156	0.0369058	-0.701591	-0.82786	-0.66791	-1.67834	-1.24876	-1.01781	-1.41921	-0.717562	-1.41507	-0.702452	-0.374735	-0.857057	-0.5795	-1.42081	-0.734486	-0.468839	-0.8132	-0.608194	-0.171316	-0.81122	-1.93008	-0.266651	-0.827495	1.00716	-1.05091	-0.118242	0.0103341	-0.0269305	-0.944613	-0.784396	-1.09139	0.33181	-0.897323	0.711545	0.372161	-1.61503	-0.754215	-0.0743402	0.523457	-0.0803976
		NMP_Bile_Proteomics_171	High	Low	34	T18	Non-transplanted	0.447832	-0.838055	0.636975	0.811807	0.703772	-0.973999	0.602041	-1.42634	-1.77157	-2.03267	0.249168	-0.455679	0.22311	-0.752637	-0.0250407	0.428336	-0.907836	0.00345258	0.679931	-0.373249	0.525984	0.574914	0.646601	0.15477	0.737813	-1.16811	-2.95741	0.432932	0.266387	-0.288876	-0.12899	-0.400706	-1.65595	-0.0194612	0.956337	0.693912	0.726233	0.675844	0.345147	0.823081	0.466046	0.767823
		NMP_Bile_Proteomics_173	High	Low	43	T18	Non-transplanted	0.230495	-0.886507	0.58376	0.255093	-0.373822	0.563271	-0.483888	-0.303422	-0.108483	0.519145	-0.741148	-0.513976	0.641924	0.777704	0.0527979	0.485122	1.52504	0.687044	0.770552	1.01371	0.475404	1.17276	0.58512	0.377527	0.806742	-0.00139156	-0.299723	0.1172	0.570334	-0.253112	0.119952	0.0949605	0.708567	-0.164889	0.746546	0.400349	0.600698	-0.232004	0.0844079	0.879764	0.159679	0.0750651
		NMP_Bile_Proteomics_178	High	High	33	T18	Transplanted	-0.781795	0.969297	-2.80563	1.76959	0.331338	0.257621	-2.15661	-0.104629	0.759945	0.331153	-0.38389	0.743601	-2.97307	0.216249	0.513893	-0.84292	0.00968137	-2.85437	-1.02465	1.02682	1.26729	-0.64045	-1.22866	0.672662	-0.535083	0.643189	0.611097	-1.20417	0.60748	-0.227688	0.620196	-2.43419	0.747392	0.981413	-0.647817	-0.648908	-0.763958	0.905525	-1.46641	-1.21233	-2.06835	-1.20489
		NMP_Bile_Proteomics_187	High	High	45	T18	Transplanted	-0.207227	0.115867	0.855987	1.24577	0.239151	-0.488285	1.48864	-0.253003	0.426531	0.591361	2.03398	0.821943	2.08614	0.749474	0.899808	0.903431	0.603453	0.384176	0.442612	1.04164	0.41892	0.495462	0.0965526	0.747668	0.0366795	0.852389	0.395031	-0.74419	0.785944	-0.111376	0.750003	0.764876	1.15895	0.196037	0.584034	0.283625	0.303947	0.342063	-0.0642108	0.0658755	1.21667	0.0500828
		NMP_Bile_Proteomics_190	High	High	36	T18	Transplanted	-0.203881	0.917681	0.442731	-0.350596	0.412239	0.674352	-1.18055	-0.121029	-0.491605	0.272268	-0.0212861	0.385486	-1.38729	0.333876	0.996196	-0.220221	-0.310827	-0.0438177	-0.803542	-0.950788	-1.43054	-0.504397	-1.04535	-2.28278	-0.672085	0.889202	0.387194	-1.05875	0.813834	-1.09831	0.614716	0.00838667	0.254007	0.472876	0.398962	-0.0890015	-0.706691	0.770975	-0.625677	-0.991786	-0.249282	0.370897
		NMP_Bile_Proteomics_196	High	Low	39	T18	Non-transplanted	0.375597	-0.900216	0.25374	-0.168636	-0.81675	-0.176426	0.135363	0.0200832	-0.626978	-0.155517	0.606288	-0.433447	0.388415	-0.384131	0.316745	0.295356	-0.496959	-0.0870662	1.56489	-0.123026	0.0389009	0.968812	0.408025	0.145002	0.710002	0.109747	-0.376731	0.339237	-0.581171	-0.379878	0.00731739	-0.563321	-0.104001	1.03694	0.23372	0.352081	0.674306	-0.952055	0.244973	-0.872643	0.305816	0.505761
		NMP_Bile_Proteomics_220	High	High	50	T18	Transplanted	-1.05199	-2.08275	-2.07673	-0.881857	0.60021	1.9089	0.50696	0.848439	0.682562	0.453661	-1.71931	0.400568	-0.567201	0.7302	0.687489	-2.19977	0.375153	-3.12121	-1.27239	1.02764	-1.22291	0.627007	-0.0274142	0.682549	-0.907911	1.31519	1.75714	-1.04875	1.07179	-1.46989	0.970681	0.672202	1.11741	0.655362	-1.37398	-1.03711	-0.610511	0.969065	-1.5056	-1.52992	1.46343	-0.959881
		NMP_Bile_Proteomics_228	High	Low	54	T18	Non-transplanted	0.0637243	0.345681	-0.669232	0.11208	-1.16143	-0.602282	-0.657956	-0.0779623	-0.73932	-0.0252406	0.254812	-0.305031	0.179404	-0.227858	-0.79417	0.397864	0.0399562	0.229102	0.091534	-0.50909	0.536588	0.011607	0.440082	-1.48725	0.754482	-0.883113	-1.46465	0.885186	0.172461	1.9407	0.00408938	0.502563	-0.459813	0.490525	-0.202253	0.262249	0.794355	-1.15538	0.404544	1.17104	0.208788	1.14759
		NMP_Bile_Proteomics_232	High	Low	53	T18	Non-transplanted	-0.244444	0.460364	-1.57853	-0.170625	-0.689743	-0.756427	-1.0078	-0.0952101	-0.61675	0.230179	-1.89458	0.0917877	-0.994717	-2.8694	-1.49725	0.131721	-0.674636	0.85033	0.587524	-0.559579	-1.5785	-0.522833	-0.456676	-0.0382884	-0.304777	-1.51126	-0.758875	-0.394386	0.15486	-0.488661	0.0680369	-1.08794	-0.525132	0.409881	0.355215	0.0684287	-0.406647	-0.0978454	-0.273605	0.186965	0.297044	-0.207139
		NMP_Bile_Proteomics_234	High	High	55	T18	Transplanted	-2.02085	0.922335	0.0616834	-1.90777	0.0666592	-2.33505	-1.21774	0.831451	1.42665	0.493618	-1.74151	1.07777	-1.46056	-0.00392894	0.399776	-1.32866	0.588106	0.739715	-1.78276	-1.62922	-1.36362	-1.58302	-2.46338	0.643627	-1.39141	-2.74665	-0.38868	-1.89401	-1.68149	-0.98426	0.347092	1.09988	0.580149	-2.80593	-0.670166	-1.33979	-1.37134	0.29926	-1.77757	-0.94017	-2.31206	-2.01213
		NMP_Bile_Proteomics_03	High	Low	1	T18	Non-transplanted	-0.747408	-0.275932	0.317987	0.702639	0.308472	-0.585299	0.778967	0.695568	0.699931	0.433205	0.899288	0.30395	0.100809	0.243395	1.05803	0.181436	0.675141	0.287985	0.192039	0.412114	0.173686	0.50347	0.10682	0.806647	1.14015	-0.383992	0.134131	0.769632	-2.85654	0.503666	0.414635	0.518342	0.213763	-1.44729	0.191545	0.265659	1.35162	0.13676	-0.171188	1.07193	-2.72577	-0.457077
		NMP_Bile_Proteomics_09	High	High	3	T18	Transplanted	0.448205	1.44598	1.02021	0.795024	0.625154	0.87529	0.895076	1.11667	1.37479	0.415686	2.64786	0.343749	1.11441	1.45284	1.53707	0.632976	0.694439	0.967491	0.688544	1.39332	0.546926	-0.506576	0.634054	0.544421	1.31777	2.19998	1.40428	1.22908	1.14426	1.21866	0.968566	0.794632	0.817271	0.631773	0.186255	0.000488298	-0.130747	0.393537	-0.271855	0.666248	0.298189	0.789268
		NMP_Bile_Proteomics_41	High	Low	12	T18	Non-transplanted	-0.340204	0.249326	0.900961	0.766548	0.473453	-0.257457	-0.22439	0.93405	0.824361	0.564342	-0.0416104	0.634826	0.0824752	0.730043	-0.480546	0.213851	0.772966	0.52018	0.441847	0.688738	0.661788	0.0741797	-0.0488182	0.586602	0.754752	-1.13068	0.540436	1.15643	0.830295	0.958983	0.594929	0.582839	0.304226	0.820681	0.239846	-0.370445	0.996966	0.599465	0.779208	-0.0658353	-0.359094	-1.05118
		NMP_Bile_Proteomics_43	High	Low	13	T18	Non-transplanted	-0.8081	-0.297276	0.781222	0.853756	0.514685	-0.67682	0.247366	-0.023048	1.4621	0.693976	0.134815	0.299238	0.739191	0.819925	0.13971	-0.39471	0.669684	0.524299	-0.0350155	0.747705	-0.167856	0.360574	0.281494	0.646115	0.664571	-0.536349	0.42081	1.315	0.622186	0.774534	0.373282	0.529597	0.281529	0.817914	1.19977	-0.611507	0.811538	0.274463	0.711988	0.0381105	-0.0287096	0.624686
		NMP_Bile_Proteomics_50	High	Low	15	T18	Non-transplanted	-0.0876528	-0.685188	-0.137626	0.0218999	-0.228056	-0.629406	-0.706791	-0.0975823	-1.60347	-0.357123	0.0988986	-0.503933	-0.739823	-0.369045	-2.28788	0.231765	-2.56034	-0.18519	-0.272545	-0.083589	-0.122581	0.420974	-0.404814	-0.556076	0.197474	-0.899031	-1.07113	0.702127	-0.133126	-0.110933	-0.602737	-0.44604	-0.83949	1.13756	-0.563442	-0.327454	-0.223626	-1.37046	0.288595	0.165144	0.415423	1.18624
		NMP_Bile_Proteomics_52	High	High	16	T18	Transplanted	-0.0479981	0.616457	0.558268	0.675551	0.670987	1.19476	0.551922	0.271779	0.369149	-0.170069	0.892737	0.0825478	0.594168	0.572182	0.285923	-0.230207	0.597204	0.331828	-0.131743	-0.0903675	0.814554	0.00398747	0.617693	0.409942	-0.607534	0.229101	0.232301	0.843818	0.715952	1.09605	0.388982	0.434806	0.432132	0.910705	0.105479	-1.70506	0.107801	0.165085	-0.35303	-0.243859	1.21099	-1.19151
		NMP_Bile_Proteomics_58	High	High	18	T18	Transplanted	-1.32317	0.323677	1.17806	0.43734	0.959698	2.00074	1.15533	1.13995	1.74743	0.945835	-3.03423	1.56196	0.517672	0.907312	-1.68231	-1.16484	1.26219	1.23239	-0.933016	-0.671084	0.973733	-0.798619	-1.08049	0.975516	-0.432866	1.92688	1.48069	2.24652	1.09665	0.76566	1.26184	1.00944	1.18186	-1.25453	-0.405059	0.474816	-0.555951	1.23589	-0.572111	-1.52318	-0.285462	-0.0420319
		NMP_Bile_Proteomics_65	High	High	19	T18	Transplanted	-0.447323	0.386492	0.174336	0.617835	0.367325	-0.531826	0.13237	0.211014	-0.466498	0.0765888	0.391723	-0.129433	0.0127496	0.535685	0.331132	0.302435	0.410246	0.244842	0.376499	-1.1944	-0.0226249	-0.126919	-0.272934	-0.0355603	0.0504702	0.596934	0.139275	0.752698	0.189378	0.870727	0.342043	0.432095	-0.0181658	0.39777	-1.01617	-1.31706	0.295295	-0.308194	-0.0237891	0.0685071	0.734903	0.533762
		NMP_Bile_Proteomics_102	High	High	29	T18	Transplanted	-1.22578	0.908999	0.289104	-0.411616	0.0974458	-1.2607	0.458119	-0.0490412	0.159653	0.443936	0.256226	0.863542	-0.659499	-0.128638	-2.40332	-0.567515	0.320486	0.292717	-0.593083	0.0333245	1.7531	0.718898	-0.0924963	0.479181	-0.0860297	-1.10291	0.923087	-1.93366	0.698937	0.526643	-0.243964	0.229899	0.190613	-2.0288	0.927963	-0.904693	0.339011	0.518332	-0.321973	-1.88798	-2.72225	-0.901741
		NMP_Bile_Proteomics_106	High	Low	30	T18	Non-transplanted	-0.628778	-0.87535	-0.575616	-1.01412	-0.879463	-1.30109	0.0713834	-1.36818	-2.0685	-0.80648	-0.324983	-0.73751	-1.45069	-0.622571	-0.00270545	-0.431425	-1.13721	-0.587546	0.592745	-1.01318	-0.333209	-0.750157	-0.58769	-1.35579	0.420803	-1.2298	-0.990128	0.393987	-0.152968	-1.18501	-1.09203	-0.764578	-0.994353	-0.515772	-1.26828	-1.44745	-0.0529631	-1.5852	0.118455	0.0926717	-3.93031	-0.196726
		NMP_Bile_Proteomics_109	High	High	31	T18	Transplanted	-0.703746	0.752675	0.0250859	-0.526828	-0.0283952	-0.665088	-1.82001	-0.207429	-0.31422	-0.128237	0.612714	-0.377698	-1.16371	-0.562611	0.965768	0.590646	-0.671108	-0.150583	0.747434	-1.09701	-0.265355	0.999849	0.551735	-0.298488	-0.122112	-0.373328	0.0950554	-0.853935	0.369113	-1.2003	-0.232219	-0.0486088	-0.219627	-1.27879	-0.159294	-0.609743	-0.146225	-0.37158	0.162518	1.46662	-0.0371106	0.252123
		NMP_Bile_Proteomics_179	High	High	33	Tend	Transplanted	-0.610598	-1.57524	-2.65259	-1.31004	1.11619	1.63787	-1.90341	0.228907	1.0528	-3.80913	-0.295609	1.00268	2.51204	-4.06019	0.938742	-0.953245	0.914039	-3.41842	0.283721	1.40374	-1.05969	-1.69626	-0.24975	-2.99521	-1.83365	1.52622	1.48809	-0.601228	-1.85985	-0.796787	0.634981	-2.46526	0.48096	0.857871	-1.42741	-1.536	-1.20893	1.55502	-1.00571	-0.0782936	-0.710362	-0.945991
		NMP_Bile_Proteomics_188	High	High	45	Tend	Transplanted	0.273331	0.182808	0.44298	-0.0972162	0.268211	0.944602	-2.11129	-0.0109153	0.196779	0.615218	0.0822705	0.483769	1.7803	0.801577	0.546205	0.684607	0.152059	0.627852	0.267519	0.895524	2.08477	0.0958204	0.0959464	0.6825	-0.36641	0.764237	0.571363	0.0704383	0.832725	0.693061	0.612757	0.78457	0.796595	0.513017	0.572392	0.93866	0.434655	0.296032	0.0808955	0.383243	-0.332798	0.483089
		NMP_Bile_Proteomics_191	High	High	36	Tend	Transplanted	-0.0929312	-1.70373	0.512833	1.56623	0.349599	0.830782	-0.429236	-0.0963328	-0.212494	0.292095	-0.031022	0.504645	0.328797	0.318588	0.803725	-0.496337	-3.86035	0.0244974	0.245362	-1.15101	-1.44633	-0.483287	-1.49598	-2.19557	0.116475	0.782627	0.912741	-0.602333	0.766472	-0.993385	0.925574	0.530545	0.142983	0.327459	-0.383745	-0.395697	-0.806067	0.477181	-0.778211	0.249078	-0.939001	-0.147667
		NMP_Bile_Proteomics_221	High	High	50	Tend	Transplanted	-1.0172	-2.42753	0.847278	-1.00612	0.530541	-1.43944	1.0538	0.782823	1.33404	-2.82257	-0.687758	0.101399	-0.79683	0.632425	1.02644	-0.782187	0.74504	0.105098	-0.619345	-0.727447	-0.973155	-1.43922	-1.59739	0.608899	-0.554935	1.40572	1.81743	-0.681697	-0.971355	-0.205177	0.84565	-1.39185	1.89334	0.776084	0.335251	-1.55423	0.018197	1.44311	-0.434669	-0.267774	-0.0224281	-1.42368
		NMP_Bile_Proteomics_235	High	High	55	Tend	Transplanted	-1.0049	-1.51469	-1.61992	-1.32963	-0.253584	-1.40347	-1.47112	0.649371	2.5127	0.460165	-0.432102	0.347121	-0.897896	0.250408	-0.962731	-1.99073	0.756638	0.276992	-1.21281	-1.30872	-1.33667	-0.940841	-2.04731	-0.0205718	-0.428359	-2.1685	0.037603	-1.04751	0.890173	-1.15313	1.36399	-1.64049	-0.110707	0.381788	0.22199	-0.578435	-0.346502	0.627934	-0.514204	-0.914502	-0.879684	-0.532965
		NMP_Bile_Proteomics_10	High	High	3	Tend	Transplanted	0.788002	1.78806	1.07191	0.644395	0.723427	-0.0564703	0.81382	0.918033	1.59582	0.310083	-0.0897001	0.436301	0.903645	1.5053	1.64039	0.429965	0.63686	1.11738	-0.223624	1.65057	0.813308	0.732682	0.24228	0.460656	0.798816	2.78084	1.36035	-0.418622	1.2672	1.00167	1.38893	0.910527	1.43701	0.592594	0.0705695	0.432815	-0.184108	1.11793	1.21109	0.2979	-0.21496	0.347562
		NMP_Bile_Proteomics_53	High	High	16	Tend	Transplanted	0.723501	0.55796	0.610436	0.850493	0.703538	1.63025	0.480898	0.336787	0.321194	-0.115232	0.205111	0.23884	0.289501	0.777569	0.493025	-0.352567	0.623954	0.351639	0.762055	0.630762	0.353424	0.137132	-0.29237	0.341935	0.249485	0.32731	0.108657	-0.759137	0.790194	1.17437	0.513668	0.338076	0.480722	0.893354	-0.185162	-0.575902	-0.247407	0.256017	0.887148	-0.209683	0.145795	0.565829
		NMP_Bile_Proteomics_60	High	High	18	Tend	Transplanted	-0.0185537	-0.109201	1.07289	0.471027	0.821899	1.38974	0.963335	1.35053	1.46592	1.10816	0.172661	1.16211	0.135206	-5.25945	-1.48149	0.788865	1.74277	-3.92065	-0.564441	-0.618141	1.3151	1.63111	-0.327293	0.874969	0.0972276	-0.605931	-5.89259	-0.663412	-3.98297	0.450847	1.3251	1.08228	1.16226	0.958486	0.525131	-1.29062	-0.482169	1.7194	-0.729898	-0.788212	-0.000962943	0.101633
		NMP_Bile_Proteomics_66	High	High	19	Tend	Transplanted	-0.151048	0.857838	0.523633	1.13663	0.641963	-0.306879	0.561396	0.673954	0.332177	0.50636	-0.222653	0.669534	0.767356	1.25676	0.820693	-0.589405	0.685742	0.72322	1.03475	0.921359	0.788015	0.458931	-0.540627	0.282842	-0.0347923	0.918614	1.14141	-0.67914	0.506596	1.09758	0.712197	0.832212	0.938871	0.240857	-1.10895	-0.02983	-0.788527	0.650629	0.411834	0.122234	0.110086	-0.191461
		NMP_Bile_Proteomics_103	High	High	29	Tend	Transplanted	-0.962561	0.908082	0.411836	0.289383	0.0190027	-0.626198	0.420684	-0.124043	-0.0921913	0.287416	-0.709799	0.555425	1.29716	-0.178912	-2.41357	-0.212089	-0.417067	0.102162	0.321016	0.118471	0.127965	-0.393407	-1.83173	0.0294418	0.974696	0.0955786	0.519473	-1.47164	0.557269	-0.364434	-0.965994	-0.564797	-1.04566	-1.74575	-0.820332	0.775784	0.39286	0.247123	-0.979221	-0.301455	0.153815	0.132704
		NMP_Bile_Proteomics_174	Low	High	38	T10	Transplanted	-0.332087	0.402289	1.09955	0.423649	-0.0606574	-0.73405	0.782049	-1.01123	-0.818481	0.292471	0.442405	0.0861821	0.393782	-0.0886171	0.755545	-0.481203	0.166838	0.495942	0.227075	0.815459	0.666746	1.77201	0.296646	0.16388	0.557243	-0.019241	-0.753003	0.0926631	0.447796	-0.40248	0.120918	-0.604742	-0.60486	-0.0712662	2.43001	-0.259903	0.338472	-0.554886	1.49202	0.676933	1.46006	0.223113
		NMP_Bile_Proteomics_192	Low	High	44	T10	Transplanted	0.227945	0.689527	0.0251207	1.83829	-0.100481	0.183981	0.428862	-0.256087	-0.40579	0.0202914	0.723752	-0.0218157	-0.233069	0.380256	-0.608177	0.300567	-0.1705	-0.0669281	0.138149	-0.558966	0.20637	-0.205005	-0.295718	-0.0587012	0.133313	0.403035	0.0833336	0.789572	0.436366	-0.436335	0.433109	0.167974	-0.125462	0.373601	-0.755154	1.29447	1.34233	-0.317285	0.355407	-1.02373	0.183582	1.09888
		NMP_Bile_Proteomics_197	Low	High	37	T10	Transplanted	-0.169259	0.535264	0.247779	-0.599166	-0.0338103	-0.808717	0.942401	0.313241	-0.258071	0.155675	0.884675	0.49335	0.216791	0.484	1.10808	0.411125	0.0687981	-0.130498	0.901838	-0.459223	0.232318	1.85282	1.53206	0.391859	0.238317	1.10732	0.249578	1.02231	0.520136	-0.598997	0.158342	0.295877	0.39729	0.311763	0.180576	1.78056	-2.35384	-0.151607	-2.62772	-0.216077	1.29023	0.0739428
		NMP_Bile_Proteomics_200	Low	High	46	T10	Transplanted	-0.641262	0.723326	0.386312	-1.08978	0.0599435	1.20947	0.38883	0.270294	-0.781571	0.262621	-1.76782	0.846184	-0.819254	-2.95485	0.0880563	0.436131	0.0424576	-0.0570119	-0.697536	0.455144	-1.64728	1.25101	1.15121	0.55239	1.76412	1.0275	0.478112	-1.48861	0.469299	-0.940631	0.207088	0.97138	0.316908	0.602456	-0.872391	-1.01431	-2.2981	0.174566	-1.11069	1.45302	-2.32193	-0.405505
		NMP_Bile_Proteomics_203	Low	High	32	T10	Transplanted	0.809355	0.763187	0.36725	-0.124995	-0.19651	-0.630586	0.643262	0.279608	-0.424896	0.316253	1.80367	0.0108076	0.0738066	0.145848	0.670505	1.83137	-0.0805078	0.11775	0.490096	0.492772	0.639232	0.451613	0.895473	-0.0651023	2.26652	-0.0935118	-0.306865	0.274535	0.171601	-0.196427	0.439065	0.169909	-0.143085	0.407205	2.3275	1.48331	2.53059	-0.319407	1.07366	0.100364	1.01692	1.23039
		NMP_Bile_Proteomics_212	Low	Low	47	T10	Non-transplanted	0.4803	-1.08848	-1.27392	1.07257	-0.454822	1.39524	-0.545282	-0.164391	-1.34692	-2.0614	0.432608	-0.346462	0.616737	-0.251649	-0.510667	0.286875	-0.0718497	0.0363361	0.824225	-0.287295	0.270916	0.684537	0.170499	-0.303456	-0.039771	-0.484273	-0.809751	0.029095	-0.188362	1.22226	-0.017633	-0.927137	-0.344589	-1.46442	0.514153	2.08052	0.58956	-0.649892	0.548723	1.31411	0.306903	0.591208
		NMP_Bile_Proteomics_214	Low	High	48	T10	Transplanted	0.946629	0.70365	0.336893	2.47607	0.426897	0.979874	-0.235119	0.722051	0.60924	0.533401	0.463332	0.169633	0.936588	0.00457731	0.136237	0.116135	0.312221	0.260347	0.0948671	0.443874	1.09151	0.679491	-0.0190251	0.741004	0.0200919	0.138718	0.562771	1.78461	0.58486	-0.430283	-0.255971	0.373273	-0.10887	0.60039	0.119302	1.58267	0.55048	-0.277958	1.12881	-1.83575	1.1133	0.72654
		NMP_Bile_Proteomics_222	Low	Low	52	T10	Non-transplanted	0.756882	0.402131	0.12058	2.67102	-0.202575	-0.558338	0.188926	0.353851	0.307726	0.34385	0.257389	-0.00131689	1.11199	0.123967	-1.2545	2.31734	0.736665	0.340046	0.799055	0.969997	-1.20795	0.216199	0.215136	0.514411	0.156907	-1.0359	-0.584581	1.72983	0.729936	-0.301321	0.0109179	0.0308114	0.0255369	0.631813	0.22058	0.00793453	-0.126684	-0.10939	0.397759	0.0651108	-0.0164817	0.197318
		NMP_Bile_Proteomics_224	Low	High	51	T10	Transplanted	1.80755	-0.997945	0.186104	-0.210436	-0.320985	-0.937975	0.590782	0.0892552	-0.538612	-2.38782	1.02965	-0.196058	-0.255785	-0.164174	-0.0975059	-0.733458	0.272551	0.151228	0.62768	0.474861	-0.118754	-0.338608	1.60913	-0.225375	0.780124	-0.18503	-1.02298	1.81966	0.550251	0.922087	-0.0649262	-0.030531	-0.92903	0.499278	-0.0889383	0.973495	1.12127	-1.04124	0.801723	0.21647	1.18944	0.584817
		NMP_Bile_Proteomics_12	Low	High	4	T10	Transplanted	-1.09784	-4.45806	-1.65821	-1.85418	-7.13579	-2.48709	-0.684108	-0.26728	-0.565569	1.70173	-1.50951	-4.34808	-3.67793	-4.35596	-3.23018	-1.38215	-6.51708	-4.51955	4.66675	-1.18158	-2.53578	-1.90411	2.60129	-7.47114	-0.931936	-2.3201	0.627312	-1.17169	-1.53652	-2.48639	-4.95345	-5.04287	-7.55223	-1.39827	-0.35	2.09509	-1.74811	1.80067	-4.35784	1.81584	-1.38112	-1.56099
		NMP_Bile_Proteomics_21	Low	High	6	T10	Transplanted	-1.01756	0.447646	0.0284436	-1.05036	0.26358	-0.641054	-0.192355	-0.0248832	-0.47206	-0.137814	0.120628	-0.461756	-1.32447	0.330112	0.602674	-0.908494	-0.362227	-0.129182	0.0949275	-0.407941	-0.321158	0.33394	2.72422	0.371777	-0.754697	-1.47747	0.604304	0.656069	-0.214935	1.82425	0.307323	0.612276	0.539366	1.08565	1.60022	1.25279	-0.564294	0.0813216	-0.857095	-0.579959	-0.342188	-0.0266482
		NMP_Bile_Proteomics_26	Low	High	7	T10	Transplanted	-0.0416137	0.417736	0.488552	-0.129504	0.626424	-1.21259	0.846388	-1.02274	-0.514892	0.44332	0.39346	0.0866475	0.912402	-0.0574363	0.183287	2.85699	0.0804045	0.237094	-4.97521	0.549126	0.0725606	-0.388974	1.64878	-0.16909	0.710607	1.08589	0.140348	0.339847	0.533617	0.83231	0.69898	0.296424	0.113999	-1.23749	0.0679492	0.364445	-0.139573	-0.109552	-0.584626	1.82124	0.970989	0.738342
		NMP_Bile_Proteomics_30	Low	High	9	T10	Transplanted	0.473558	0.375176	0.056587	0.329252	-0.282896	-0.0871033	0.111353	-0.482847	-0.320147	-0.0714743	-0.119125	-0.201735	0.279784	-0.314347	0.19451	0.155364	-0.077303	-0.215399	-0.794622	0.164212	0.1244	0.362384	1.18279	-0.351516	0.0331726	-0.0709269	-0.272316	0.738345	0.323058	0.49483	-0.364859	-0.0571318	-0.368412	-0.762903	-0.216424	-0.159785	0.285688	-1.05458	0.468139	-0.86566	0.802542	-0.00937736
		NMP_Bile_Proteomics_33	Low	High	10	T10	Transplanted	1.92103	0.483945	0.985905	1.17561	0.506467	1.18966	1.08918	0.763247	0.689041	0.516506	0.0472223	0.47343	0.7748	0.0389892	1.02589	1.64248	0.519262	0.452814	-0.205756	0.61352	0.692814	1.60881	0.883821	0.228263	-0.847972	0.587986	0.295477	0.898121	0.481927	1.15388	0.719666	0.324069	0.476916	1.06502	1.13604	0.801732	-0.411813	0.629959	1.38022	-0.461875	0.530934	0.0912345
		NMP_Bile_Proteomics_45	Low	Low	14	T10	Non-transplanted	0.185644	0.287725	-0.295847	-0.59911	-0.529317	0.309538	0.0837483	-1.12373	-1.35949	-0.382193	-0.42654	-0.588807	-0.749521	-1.09244	0.0676534	0.893545	-0.125605	-0.46098	-0.325164	1.01459	-0.413617	-1.12243	-1.2573	-0.533959	-0.510025	-0.0212852	-1.01306	-0.721854	-0.0612008	0.43549	0.021444	-0.393318	-0.537381	0.529141	0.0659526	0.526175	-1.25979	-1.44511	0.539907	1.15014	0.792372	0.592175
		NMP_Bile_Proteomics_54	Low	Low	17	T10	Non-transplanted	1.77318	-0.116387	0.0828122	0.986048	0.114354	0.68911	0.489384	0.763306	0.368326	0.578809	-0.224554	-0.054702	0.321581	0.527219	0.0680787	0.372742	-0.256637	0.16385	-1.11969	0.612641	-0.104959	-0.247028	-0.616458	0.193836	-1.8246	-0.0674333	-0.453838	0.869194	0.59164	0.475001	-0.0110382	0.106201	0.119687	0.809747	-0.705838	0.948798	-0.90704	-0.726552	0.0713408	0.173062	0.960033	-0.765686
		NMP_Bile_Proteomics_73	Low	High	21	T10	Transplanted	-0.498589	-0.0242666	-0.485446	-0.128936	-0.482178	-1.18572	0.20143	-0.14484	-0.963311	-0.659619	0.928228	-0.332376	-0.258106	-0.741861	0.600222	1.0157	-0.428082	-0.107939	-0.0710141	-0.134547	0.0572213	-0.784696	-0.737626	-0.0801918	1.043	-1.53516	-0.727799	0.667911	-0.190893	-0.535809	-0.731957	0.0157098	-0.784252	0.436786	1.10374	0.917908	2.07563	-1.3387	-0.797535	-0.479502	-0.180562	-0.856234
		NMP_Bile_Proteomics_76	Low	Low	22	T10	Transplanted	-0.173873	0.36074	0.255687	0.824392	0.108142	-1.32657	0.249884	0.452822	0.0176409	0.272103	-0.0480101	0.711832	0.348928	0.452875	0.194035	-0.897904	0.283343	0.476639	1.45821	0.778021	0.600785	0.0701616	2.68609	0.0907429	-0.212683	-0.882216	0.340794	0.210914	0.408704	0.647722	0.427119	0.24378	0.165214	0.34651	-0.528786	-0.443589	-1.65002	0.148008	-1.22829	-0.0264214	0.345837	-1.53291
		NMP_Bile_Proteomics_84	Low	High	24	T10	Transplanted	1.76756	0.927406	0.590266	0.166345	-0.00119094	0.570343	-0.855311	1.27034	1.58848	-0.0659284	1.16721	1.03308	0.644418	0.710419	-0.688578	0.673187	0.52459	0.604945	0.322428	1.26992	0.504135	0.662271	0.126071	0.711827	-1.48471	1.85403	0.393074	1.77787	0.249508	1.44537	0.244959	-0.00221183	0.218281	0.911636	0.562791	2.03674	1.3464	-0.0520079	0.733979	-1.28097	0.562237	0.637292
		NMP_Bile_Proteomics_87	Low	High	25	T10	Transplanted	-0.405477	0.392969	-4.37659	0.275435	0.240437	-0.198922	0.123035	0.969405	0.88623	0.638798	-3.50477	0.717813	-0.404435	0.165969	0.508831	0.345517	0.511509	0.383393	-0.277332	0.285302	0.720701	0.218064	-0.806111	0.398489	0.483426	-0.339497	0.497073	-0.971649	0.567714	0.74699	-0.275286	0.55361	-0.0758584	0.875848	-0.50298	-1.12086	-0.211557	0.565524	-0.040842	-0.004202	-3.05611	0.875198
		NMP_Bile_Proteomics_90	Low	High	26	T10	Non-transplanted	2.57435	-0.023035	-0.00451527	-1.25762	0.0106557	-0.533098	-0.158472	-0.718412	-0.507511	-4.36293	0.430928	0.418203	-0.934286	-0.160318	-1.23447	-0.786516	-0.772257	0.13752	2.57275	-0.515148	0.322219	-0.281378	-0.63581	0.062664	-1.09704	0.307124	-0.365524	-0.0207285	0.173607	-1.93228	-2.72873	0.909048	0.298502	-1.83988	1.88117	2.3723	0.200685	0.375821	-0.509771	0.283396	0.746253	0.626483
		NMP_Bile_Proteomics_92	Low	High	27	T10	Transplanted	1.81802	-0.348274	-0.224825	-0.482985	0.163907	0.903412	-1.15497	-0.335378	-0.895056	-0.170783	0.827331	-0.279533	-1.50727	-0.649395	-0.3424	-1.24067	-0.5014	-0.396486	-0.135689	0.35761	-0.001054	-0.887303	-1.7282	-0.0881344	-1.73947	-0.316614	-0.340082	0.461387	0.123319	-0.540881	0.891491	-0.145663	-0.459871	-0.0462864	0.427807	0.194746	1.18094	-0.692404	0.997962	0.155298	0.609705	-0.256971
		NMP_Bile_Proteomics_97	Low	High	28	T10	Transplanted	1.81885	0.478259	0.17595	0.118014	0.0702821	0.658471	0.874627	0.534524	1.05606	0.414856	-0.73758	0.772844	0.685045	0.884914	0.974982	0.89499	0.641773	0.202556	-0.554451	0.0604254	0.713248	-0.203659	-0.89214	0.354564	-1.5695	0.742729	0.468222	1.33177	0.341133	0.040088	0.138257	0.164691	0.148942	0.810501	1.01295	1.06226	0.235039	-0.173385	0.549012	-1.37003	0.812337	0.306403
		NMP_Bile_Proteomics_175	Low	High	38	T18	Transplanted	0.473815	-0.702124	1.35489	1.59514	0.619697	-0.98902	-2.25318	0.175947	0.294356	0.650694	-0.0594362	0.536043	-0.718492	1.01632	1.15242	0.682014	0.790829	0.799835	0.112098	1.14749	0.306773	-0.0878315	0.267118	0.559674	0.894854	0.683166	0.27312	-0.322765	0.721823	1.05151	0.869569	0.768598	0.124809	0.310533	0.214429	-0.378465	0.850222	0.595499	-0.11795	-0.0436418	-0.339303	-0.191049
		NMP_Bile_Proteomics_193	Low	High	44	T18	Transplanted	-1.585	1.30116	0.443145	-1.54606	0.302738	0.89794	-2.10996	0.496439	0.451722	0.378663	-1.04817	0.264967	-1.23846	0.958237	0.460841	-1.08291	0.532523	0.287827	-1.08327	-2.2035	-1.45115	-1.43925	-1.88549	0.597442	-1.85957	0.747371	0.532175	-2.08653	0.387352	2.20732	0.682973	0.66193	0.792098	0.603057	-1.58565	-2.14185	-1.74733	0.860971	0.574306	-1.89233	-2.14943	-1.37111
		NMP_Bile_Proteomics_198	Low	High	37	T18	Transplanted	-1.02305	0.492865	0.685227	-1.68176	0.191263	0.891672	0.88775	0.537078	0.706858	0.574469	0.0207942	-0.453021	-1.49207	0.464618	1.22623	-0.488608	0.0991967	-0.158138	-0.568323	-0.886259	-1.22112	0.0871477	1.09394	-2.15012	-0.535071	-2.20976	0.758486	-0.566218	0.671372	-0.724149	1.57078	0.943946	1.1925	0.607881	-0.436259	-1.30343	-0.694391	0.659415	-0.451236	-0.26826	-0.76366	-1.3017
		NMP_Bile_Proteomics_201	Low	High	46	T18	Transplanted	1.27731	-0.345599	1.14779	0.629829	3.16812	0.780011	-0.212731	-2.26869	2.0414	-0.826691	1.32469	-2.23318	0.982884	1.38095	0.0740089	1.09034	1.78187	1.75893	1.7706	0.157953	0.768086	1.14186	1.21396	1.37779	2.62844	0.466287	0.830846	0.819123	0.0447758	0.479684	-0.4947	-0.0686098	-1.31993	-0.973156	1.85243	1.0583	1.34955	-4.47374	1.5252	0.457513	0.743283	2.00388
		NMP_Bile_Proteomics_204	Low	High	32	T18	Transplanted	1.30272	1.14712	0.629607	-0.0228962	0.508311	-0.129982	1.01765	-0.148309	0.156744	-1.48331	0.938716	-0.0432306	0.401291	0.394451	0.512628	0.366728	0.103242	0.436831	1.18564	1.1781	0.175393	0.636955	0.652202	0.374347	1.20487	-0.137817	0.585478	0.315496	0.157683	1.52362	0.157419	0.216827	0.463281	0.405379	1.02566	0.382446	0.647738	0.0558399	0.614834	0.33611	0.10816	0.503395
		NMP_Bile_Proteomics_213	Low	Low	47	T18	Non-transplanted	1.0401	0.232641	-0.837996	0.0300423	-0.342561	1.06083	0.061506	-0.830344	-1.09888	-1.40892	0.598989	-0.572962	0.684256	-0.125071	0.215208	0.60383	-0.330045	-0.0174628	0.158593	-0.112885	0.595952	0.616927	0.807759	-0.189197	0.957478	-0.257026	-0.509766	0.364728	-0.886955	-0.188945	-0.209316	1.11095	-0.38025	-1.62255	0.824697	0.526363	0.698988	-0.901221	0.94607	1.14223	0.267449	0.945735
		NMP_Bile_Proteomics_215	Low	High	48	T18	Transplanted	1.06832	0.914403	0.626552	-0.375022	0.504033	0.0693182	0.186968	1.34388	1.17923	0.829653	0.526867	0.575905	1.17598	0.298528	1.07865	0.792295	0.278401	0.301625	0.864741	0.947979	1.17199	0.484854	0.569923	0.637242	0.520184	1.23252	1.08009	0.482123	0.468117	0.170242	0.701958	0.481275	0.438036	0.75232	1.56276	0.346919	1.08728	0.126469	0.931236	0.333939	0.162425	1.11328
		NMP_Bile_Proteomics_223	Low	Low	52	T18	Non-transplanted	-0.200808	-1.16375	0.237158	-0.324798	-0.259202	-0.738933	-0.0333499	0.874804	0.830037	0.485228	1.0831	0.0469833	-1.16185	0.133215	-0.92854	-0.263287	0.349682	0.492666	-0.617734	1.09419	-0.847928	0.599188	0.304269	-2.42577	-1.15079	-0.843448	-0.362053	2.21603	-1.63725	-1.02199	-0.463559	-1.50165	0.202407	0.591944	0.496417	0.211143	-0.174944	-0.205747	0.179872	2.33014	0.164561	0.652174
		NMP_Bile_Proteomics_225	Low	High	51	T18	Transplanted	0.651333	-1.28661	0.385545	-0.0562019	-0.193248	-0.599895	0.23227	0.0325869	-0.404972	-0.224585	0.695574	0.260536	-0.125131	0.0428879	-0.941181	0.222188	0.392445	0.287681	0.545859	-0.215091	0.628446	0.86354	0.923464	0.0182883	0.328278	-0.674989	-0.904036	1.69805	-1.36863	0.876932	0.348592	-1.07626	-1.34051	0.863385	0.267135	-0.0510407	-0.0735966	-0.450968	0.171171	2.69641	0.0393048	0.941309
		NMP_Bile_Proteomics_14	Low	High	4	T18	Transplanted	0.200748	-0.238716	-3.01885	-1.42232	-3.05384	-0.590958	-0.056319	-0.244991	-1.06828	0.474635	0.0557183	-0.751152	-0.588732	-0.151666	-0.843058	1.21824	0.214054	-0.222778	1.0145	-0.282215	-1.75099	0.167698	0.38968	-0.794479	1.47001	-0.0283774	-0.826447	0.456947	-0.405414	-1.04454	-0.343171	0.48815	-0.167003	-1.00816	0.348645	-0.0320789	0.979593	-1.68118	1.34233	0.772575	-0.0263005	0.0565647
		NMP_Bile_Proteomics_22	Low	High	6	T18	Transplanted	-2.64614	0.276331	0.156203	-1.20184	0.436823	1.51736	-0.190817	-0.988186	-0.297822	1.69512	-2.97983	-0.186255	-2.3662	1.02503	-1.74769	-1.19418	0.201443	0.442449	-1.18065	-1.28598	-5.81081	-2.35722	-1.72585	0.539922	-1.91253	-1.9781	-2.83511	-3.32279	-3.38603	-2.88348	0.628876	1.02119	1.57771	-3.74094	-2.24963	-2.02284	-2.05052	1.47114	0.0226104	1.14831	-2.59934	-0.838341
		NMP_Bile_Proteomics_31	Low	High	9	T18	Transplanted	-0.604131	0.998315	0.546457	0.548284	0.356682	-0.848127	0.416047	0.410397	1.02889	0.33983	1.14121	0.430986	0.700785	0.554353	0.978544	-0.233884	0.359875	0.355228	-0.164074	1.04269	0.392656	0.824267	-0.331552	0.24675	1.21866	1.14775	1.01655	0.698097	0.670688	1.08593	0.547174	0.57476	0.262531	0.105224	0.60847	-0.476135	0.17815	0.144282	0.739985	-1.43078	0.531789	-0.872892
		NMP_Bile_Proteomics_34	Low	High	10	T18	Transplanted	-0.541334	0.126636	0.527367	0.895039	0.106638	0.38929	0.514372	-0.687053	-0.726047	-0.264117	-0.0209654	-0.252742	0.270704	-0.52347	0.600046	-0.604936	-0.191146	-0.0375722	0.217	0.448895	-0.059058	0.318009	-0.418211	-0.507871	0.825165	-0.265343	-0.602918	0.193188	0.0930607	0.663963	0.174078	-0.190109	-0.340972	0.519729	0.0712859	-1.08075	-0.184862	-0.811616	0.347472	-0.460867	0.745294	-1.67704
		NMP_Bile_Proteomics_46	Low	Low	14	T18	Non-transplanted	-0.646675	0.885614	0.148681	-0.488814	-0.317018	-1.49172	0.302618	-0.739398	-0.303818	-0.0918372	0.418867	0.10233	0.243972	-0.540205	-0.710672	-0.492401	0.0776483	0.0107044	-0.176545	1.15322	0.216256	-0.70869	-0.126963	0.126218	0.455013	-0.854916	-0.697732	-0.877072	0.101265	0.388211	0.383516	-0.272094	-0.379467	0.370358	0.262994	-0.963162	0.237881	-0.84958	-1.00388	1.99263	1.28424	0.19785
		NMP_Bile_Proteomics_55	Low	Low	17	T18	Non-transplanted	-0.720998	-0.274715	0.0227669	0.476978	-0.0251568	-0.898278	0.176544	0.142191	-0.712753	0.0115945	-0.0274553	-0.483073	0.0292121	0.158675	-0.314782	-0.291832	-0.615326	-0.284936	0.217216	0.178529	-0.0729455	-0.547849	-1.16059	-0.273748	-0.525251	-0.51879	-0.830912	0.798123	0.399206	-0.485129	-0.19719	-0.228678	-0.347821	0.369143	-0.875042	-0.897333	-1.22024	-0.92999	-0.0787584	-0.0331291	0.42329	-0.656501
		NMP_Bile_Proteomics_74	Low	High	21	T18	Transplanted	-0.201578	0.806412	0.20108	-0.367591	-0.0964284	-1.3135	0.390848	0.658218	0.225196	-0.176511	0.117112	0.34395	0.150948	-0.13352	0.354936	0.791849	0.40607	0.441635	0.0541089	-0.496154	0.70983	-0.690682	0.251472	0.272003	0.43875	-0.0955949	0.611226	0.520193	0.503095	0.140131	0.472082	0.271461	0.155682	0.388668	-1.05658	-0.159672	-0.357111	-0.280661	-0.224637	-0.508222	-0.0625851	0.0532339
		NMP_Bile_Proteomics_78	Low	Low	22	T18	Transplanted	-0.277675	0.405621	0.544938	0.480925	0.447808	-0.97713	0.677605	1.17083	1.00026	0.732619	-0.564928	1.00992	0.646703	0.566568	0.689703	-0.581342	0.487825	0.68432	0.227313	0.154693	0.802733	0.312072	0.0478184	0.65056	0.546466	-0.137902	1.10246	0.716146	0.829438	0.390544	0.436355	0.772481	0.793924	0.0981672	0.805245	-0.466709	-0.0582915	0.789035	0.722617	0.240978	-0.329165	1.01906
		NMP_Bile_Proteomics_85	Low	High	24	T18	Transplanted	0.618382	1.65831	1.04644	0.498023	0.515225	-0.982961	0.561302	1.81369	1.97519	0.487617	0.797813	1.58128	1.29164	1.07378	1.4845	0.000780349	0.696975	0.961941	1.32761	1.36206	0.3861	0.729392	0.600471	1.058	-0.247411	0.687984	0.649751	1.18144	0.336546	0.68797	0.694467	0.875576	0.805072	0.926361	0.425046	0.471873	1.05345	0.848663	1.03336	-0.60756	0.237665	1.16772
		NMP_Bile_Proteomics_88	Low	High	25	T18	Transplanted	-1.66083	0.589555	-0.15759	0.327646	0.104106	-0.072275	0.321021	1.48473	1.31731	0.76965	-1.10429	0.815773	1.58151	0.224471	0.672653	-1.47452	-0.286465	0.889304	-0.0158177	-1.79109	1.12008	-2.50894	-1.23495	0.748517	0.309989	-1.39098	-1.62509	-0.850518	0.585518	0.773864	0.27856	0.754337	0.83732	0.528846	-2.22995	-2.55892	-2.08639	0.89449	-0.808604	-0.883873	-2.8262	-0.387225
		NMP_Bile_Proteomics_91	Low	High	26	T18	Non-transplanted	-0.839263	-0.116919	-0.318274	-2.67264	-0.472067	1.16432	-0.12701	-5.97337	-1.71965	-0.151278	0.487579	-0.434474	-0.386972	-1.36395	-1.5286	-0.674205	-0.736288	-0.32015	0.22423	-1.06054	-0.735551	0.689452	0.919914	0.243991	0.990955	-0.156842	-1.28452	-0.679188	-0.221783	-1.93222	-1.05123	-0.176959	-0.030706	-1.54863	0.159526	-0.211528	0.452683	-0.613095	0.0974267	1.10094	-0.51868	-0.508702
		NMP_Bile_Proteomics_93	Low	High	27	T18	Transplanted	0.0866071	-0.319203	-0.114272	0.0566938	0.367169	1.756	-0.893957	0.85885	0.244571	0.331809	-3.01947	0.597379	0.0378597	0.0864298	0.446149	-0.229496	0.0599264	0.38646	0.200568	-1.18228	1.76459	0.156374	-0.198886	0.444267	-0.834032	-0.566949	0.322942	-0.764484	0.327759	-0.289424	2.80167	0.416703	0.457848	-1.61459	0.356243	-0.431261	0.823223	0.878853	0.295112	0.966666	0.142264	1.47655
		NMP_Bile_Proteomics_98	Low	High	28	T18	Transplanted	-0.568985	0.204542	0.0779347	0.385316	0.405956	-0.840797	1.06672	0.234004	0.869096	0.564869	0.023054	0.781162	0.129687	0.666753	0.764031	-0.53146	0.526332	0.324356	-0.709731	0.573508	0.512206	0.154961	-1.24466	0.213505	-0.472405	0.22335	-0.0888402	0.867701	0.362833	0.290678	0.0358665	-0.00676786	0.0674491	0.807871	-0.556195	-0.17284	-0.893549	-0.0451158	-1.30244	-0.498022	0.607894	0.963102
		NMP_Bile_Proteomics_176	Low	High	38	Tend	Transplanted	-2.27148	0.0718936	1.76479	-1.51605	1.13979	0.29261	1.60702	0.836412	1.52303	1.05215	-0.241227	1.41109	-1.19997	0.996775	1.32519	-0.514479	1.17574	1.03672	-0.731397	-2.14465	-1.1914	-1.35969	-0.0406153	0.910429	-1.33872	1.18995	1.3773	-0.877149	1.00905	-1.55677	-0.044365	0.906672	0.970266	1.03548	-1.04974	-1.58963	-1.52962	1.33934	-1.50757	-1.16224	-0.727916	-2.41844
		NMP_Bile_Proteomics_194	Low	High	44	Tend	Transplanted	-1.35119	1.09655	0.647067	1.67981	0.90092	-1.62787	-1.17313	0.801859	1.43529	0.481949	-0.971226	0.530265	-1.32281	1.0272	1.15504	-0.422104	0.291093	0.275949	-0.599731	0.825645	-0.180544	-1.08138	-1.35732	0.579515	-1.65828	0.411426	1.55794	-0.537979	-2.67312	-1.39833	-0.0252066	-1.39323	1.21858	0.74811	-0.62523	-1.20277	-0.830434	1.39024	-1.57434	-0.816133	-1.3865	-0.0874017
		NMP_Bile_Proteomics_199	Low	High	37	Tend	Transplanted	0.358008	-0.0916841	0.952783	-0.156415	0.235195	0.706284	0.902315	0.863558	0.108999	0.596894	0.163231	-3.47746	0.00832713	1.06152	1.34809	0.180751	0.333187	0.102633	0.562495	1.13223	-1.2646	0.0203516	0.348245	0.481601	0.704188	0.87403	0.618174	-0.346783	-1.19259	-0.362749	-1.90269	-1.30632	-2.81513	0.530817	0.0760577	0.275026	-0.265827	0.621488	0.263421	-0.316182	0.100135	0.384416
		NMP_Bile_Proteomics_202	Low	High	46	Tend	Transplanted	0.131853	0.296434	-1.44806	-0.824724	-0.0563833	-0.848841	-1.18152	0.0644274	-0.160842	0.348521	0.215106	-2.1173	-0.43547	-2.65927	-1.07695	-0.350004	-0.500301	-0.222258	-0.12744	-0.629664	0.706785	-0.632281	-0.0695509	0.181672	-0.396598	0.675889	0.339081	-0.21296	0.744167	-0.529015	0.484809	1.38416	0.606757	0.720384	0.0753179	-0.0100944	0.315474	0.200177	-0.511531	0.34618	-0.0519598	-0.627978
		NMP_Bile_Proteomics_205	Low	High	32	Tend	Transplanted	-0.280553	-1.3169	0.807591	-1.26394	0.870451	0.969775	1.05437	-0.348231	-0.0369024	0.527837	-0.0992476	0.282146	-1.37505	-0.315293	-1.9984	-1.42056	0.271088	0.593102	-1.23945	-1.83751	-1.49912	-1.0482	-1.14329	0.206693	-0.315097	0.204455	0.886301	-0.66621	-2.59311	-0.810422	-0.259149	0.197998	0.289303	0.571233	-0.937835	-0.155065	-1.13266	1.00235	0.366465	-0.641121	-0.348896	-0.216031
		NMP_Bile_Proteomics_216	Low	High	48	Tend	Transplanted	-0.599112	1.21321	-1.46222	-0.710744	0.593206	-0.359266	-0.699337	1.6788	1.78123	0.756347	-0.261903	0.849681	1.17796	0.492066	1.10691	-0.187388	0.0799801	0.444719	-0.0495939	-0.534044	-1.34732	-0.528667	-0.445689	0.676791	-0.556215	1.68264	1.12089	-0.0967357	-1.16056	-0.586089	0.702996	1.02556	0.126236	0.39918	0.125496	-1.01392	-0.0131519	0.814279	-0.255141	-0.2391	-0.481948	-0.633184
		NMP_Bile_Proteomics_226	Low	High	51	Tend	Transplanted	-0.152559	-1.67248	0.580133	0.0282494	0.108666	-0.382078	0.868672	0.171989	-0.158317	0.183246	0.123812	0.977881	0.0911274	0.473686	0.812017	0.173715	0.674748	0.270331	0.0257758	-0.246857	-1.61266	0.0482051	0.124521	0.0227176	-0.528392	-1.66219	0.0123922	-0.365946	0.859945	2.53558	0.152028	0.591455	-1.31422	0.144027	-0.807853	-0.199227	-0.0457164	0.367289	-0.0775667	-0.275456	-0.345286	0.484559
		NMP_Bile_Proteomics_15	Low	High	4	Tend	Transplanted	0.57075	0.0755704	-3.63026	-1.43878	-2.82807	-0.499627	-0.494466	-1.15539	-1.32823	0.335906	0.440608	-4.36743	2.77855	-1.22852	-1.33929	1.21845	1.63042	-2.83047	0.915969	0.42057	-0.950792	1.91558	1.02669	-0.50674	1.0993	-0.0681292	-0.491097	-0.498675	-0.562894	-0.583406	-0.373026	-0.474677	-0.299573	-1.10941	0.0394367	-0.0472289	0.713105	-0.987621	1.68381	0.387664	0.533131	1.04507
		NMP_Bile_Proteomics_24	Low	High	6	Tend	Transplanted	-0.737341	-2.05468	-0.399899	-1.14488	0.261822	-1.25688	-0.0316154	-0.597577	-0.273093	-3.5116	-0.293096	-0.0593955	-0.373175	0.58285	-1.13605	-2.99617	0.00765815	0.125672	-0.551393	-1.09347	-1.22188	-0.0877899	0.0152091	-0.272987	0.0722129	-0.810055	0.381033	-1.40873	-2.9296	-2.19614	0.0459016	-5.10228	0.88748	-2.60207	-1.28854	-1.5226	-2.36349	0.675577	-0.334957	-1.01884	-0.428291	-1.73905
		NMP_Bile_Proteomics_27	Low	High	7	Tend	Transplanted	-0.305901	1.32528	1.12084	1.01874	1.10876	0.111922	1.47072	-0.417161	0.481282	0.77236	0.739046	0.103512	1.68961	0.352676	0.658376	0.539133	0.257356	0.839983	0.703119	1.35133	0.414443	0.503802	0.176609	0.223097	1.54191	1.86986	0.846149	-0.295679	0.908731	1.0245	0.835085	0.707969	0.862961	0.522428	-0.310558	0.473668	0.584654	1.07503	0.544077	-0.4886	0.259053	1.10914
		NMP_Bile_Proteomics_36	Low	High	10	Tend	Transplanted	-0.569869	0.361946	0.69025	0.683387	0.255985	0.383786	0.612576	-0.159506	-0.858445	0.0336289	0.304122	-0.11596	0.458531	-0.0731701	0.67023	0.132344	0.119991	0.202878	0.218294	0.451231	0.215448	0.478826	0.0832525	-0.248821	0.976012	-0.0615909	-0.0950862	-0.653982	0.41135	0.501235	0.333178	0.152289	0.172249	0.368897	0.11725	0.088757	0.0597849	0.127815	0.853362	-0.241647	-0.348627	0.419429
		NMP_Bile_Proteomics_75	Low	High	21	Tend	Transplanted	0.771564	0.720379	0.116471	-0.0958285	0.101162	-0.175943	0.496624	0.606037	-0.374392	0.0793832	0.227485	0.228468	-0.334575	-0.256602	1.3173	0.323554	0.0280797	0.494655	1.0573	-0.464709	0.913343	2.18324	0.603142	0.608342	-0.157467	-0.182905	-0.253292	-0.200018	0.475123	0.238325	0.512623	0.333897	0.208588	0.487911	-0.501196	-0.362667	0.132322	-0.0861306	0.735431	-0.363057	0.20202	-0.548878
		NMP_Bile_Proteomics_80	Low	Low	22	Tend	Transplanted	0.294224	0.360635	0.627865	0.431601	0.169276	-0.101234	0.542656	0.424509	0.463774	0.401477	-0.152363	0.477739	0.630853	0.565505	0.137684	-0.240223	0.0430659	0.578157	0.577789	-0.950915	0.501134	0.0620515	0.749812	-0.0655717	0.973403	1.29124	1.0472	-1.28244	0.329783	1.01828	0.349002	0.641923	0.278513	0.533254	0.991532	-0.290232	0.46199	0.841769	1.13857	0.265654	0.0516202	0.925946
		NMP_Bile_Proteomics_86	Low	High	24	Tend	Transplanted	0.232539	1.59172	0.44296	-0.0476481	-0.522656	-0.0800131	-0.38303	1.39478	1.03495	0.102341	0.691038	1.17939	1.12214	0.510226	0.928229	0.978419	0.362473	0.903347	0.753527	0.658757	0.531533	0.866212	0.904226	0.925069	0.442484	0.191948	0.330437	-0.128413	-2.63427	0.220113	0.437703	0.752513	0.59978	-0.967228	0.779175	0.513127	0.810948	0.762764	0.977898	0.995219	0.652221	1.53616
		NMP_Bile_Proteomics_89	Low	High	25	Tend	Transplanted	-1.15301	1.03761	0.460363	0.0586513	-0.21979	1.80776	-3.71536	0.927766	0.190721	0.80576	0.180378	0.73695	0.912649	0.426401	1.04625	-1.45667	0.618708	0.93476	-0.522162	-0.955065	0.816955	0.639847	-0.364943	0.644126	-0.561847	-0.549159	-0.117802	-2.55129	0.361337	-0.18417	0.544371	0.264341	0.604628	0.516841	0.309779	-1.82983	-1.65637	0.859731	-1.36532	-2.11981	-0.949883	-2.07786
		NMP_Bile_Proteomics_94	Low	High	27	Tend	Transplanted	-0.0935283	0.32427	0.294374	-0.277641	0.539821	1.32846	-5.07324	0.713573	0.173261	0.303329	0.236753	0.305673	-0.263673	0.131365	0.374485	-1.78035	0.287264	0.477819	-0.105336	-4.84296	1.04723	-0.65006	0.0444089	0.017473	-0.500436	-0.443393	0.551537	-1.08237	0.324537	-0.541479	2.43625	-2.22677	0.890361	-1.63147	-0.49157	-0.785504	-1.20386	0.971406	-1.70388	-1.03428	0.0121265	-0.278569
		NMP_Bile_Proteomics_100	Low	High	28	Tend	Transplanted	-0.892869	-0.0656549	-0.231399	-0.546625	0.251448	-0.150601	0.237289	-0.207509	-0.274749	0.252799	-0.208567	0.155568	-0.445274	0.125046	0.34071	-0.515511	-0.164387	-0.19506	0.0489873	0.286042	0.253416	-0.0210972	0.069574	-0.123814	-0.108289	0.0837147	-0.163254	-1.06606	0.303469	-0.2169	-0.28573	-0.210488	-0.348875	0.39827	0.117883	-1.09189	-0.260042	-0.354553	0.249736	-0.263731	-0.241622	-0.539386
[truncated: 2,823 more columns]

## Sheet: Figure 4b
	Figure 4b
		Timepoint	Biliary viability score group	Component 2	Component 1
		150min	High	-81.6636	99.5655
		150min	High	-3.29783	-61.4196
		150min	High	-8.83456	46.4816
		150min	High	-4.11012	111.807
		150min	High	-44.2298	132.83
		150min	High	-8.9785	-30.932
		150min	High	-6.53903	-14.1862
		150min	High	135.345	63.6934
		150min	High	-2.2511	-7.63845
		150min	High	71.5324	49.7331
		150min	High	-15.1234	-20.2547
		150min	Low	-9.67239	-60.8508
		150min	Low	-2.86271	-78.8011
		150min	Low	-8.39179	-78.8796
		150min	Low	-12.3245	-70.3035
		150min	Low	-2.49908	5.79089
		150min	Low	4.82111	-45.9384
		150min	Low	13.1889	-13.3426
		150min	Low	5.53982	-24.5863
		150min	Low	-9.17872	-17.0352
		150min	Low	-10.4703	14.2678

[truncated: 26 more sheets: Figure 4c, Figure 4d, Figure 4e, Figure 5a, Figure 5b, Figure 5c, Figure 5d, Figure 5e, Figure 5f, Figure S1a, Figure S2a, Figure S2b, Figure S2c, Figure S3a, Figure S3b, Figure S4a, Figure S4b, Figure S5, Figure S6, Figure S7 …]
